# Supplementary material for: An 8-gene machine learning model improves clinical prediction of severe dengue progression
Source: Genome Med. 2022 Mar 29;14:33. doi: 10.1186/s13073-022-01034-w (PMC8959795; doi:10.1186/s13073-022-01034-w)
Supplement: Supplementary file 4 — Additional file 4: Table S2. Clinical data, expression of genes in 8- and 20-gene signatures, and 8-gene XGBoost model predicted probabilities for patients in the Colombia cohort. [file 13073_2022_1034_MOESM4_ESM.xlsx]

## Sheet: Clinical Data - Colombia Cohort
Table S2: Clinical data, expression of genes in 8- and 20-gene signatures, and 8-gene XGBoost model predicted probabilities for patients in the Colombia cohort
SampleID	Age	Age.Group	Sex	Site	Dx.admission	Dx.discharge	Dx.discharge.WHO1997	Day.of.fever	Days.sample.to.SD	Exposure	Abdominal.pain	Vomiting	Hepatomegaly	ALT.peak	AST.peak	Plt.nadir	Hemorrhage	Fluid.accumulation	HCT.peak	8gene.XGB.predicted.prob	ARNTL	CKAP4	GDPD5	LTF	PDGFRB	RASSF5	TGFBR3	UQCRQ	20gene.score	ABI3	AK5	C3orf18	CACNA2D2	CACNA2D3	CHD3	CX3CR1	DEFA4	ENPP5	GBP2	GRAP2	GYG1	NCR3	PTPRM	SERINC5	SOX13	SPON2	TMEM63C	TOR3A	TRERF1
1-001	66	adult	F	Cali	DWS	SD	DSS	7	-1	Secondary	0	0	0	37.8	42.2	18	0	1	36.9	0.868667	12.61	14.42	7.34	11.87	6.358	12.91	8.658	12.67	4.86796	10.162	8.209	5.392	7.209	1	11.2	14.9	11.66	6.426	15.41	9.17	15.54	7.87	7.87	12.29	5.807	10.281	3.807	10.833	12.46
1-002	16	children	F	Cali	DWS	SD	DSS	4	0	Secondary	0	0	0	298	1521.1	7	1	1	38.7	0.899997	10.861	13.76	7.267	14.63	3.585	11.43	7.322	13.88	7.45372	9.562	7.585	3.322	3	1	10.222	10.901	16.01	5.644	12.84	8.531	14.22	7.19	7.919	11.11	5	10.157	2	11.21	9.547
1-003	64	adult	M	Cali	D	D	DF	6	NA	Secondary	0	0	0	96.5	48.8	287	0	1	40.2	0.412229	12.53	12.84	10.2	10.592	7.229	12.98	10.329	11.43	3.87579	11.09	10.428	6.585	8.755	1	12.12	14.79	12.49	8.845	14.07	11.23	13.19	9.134	10.76	13.37	7.845	12.92	1	10.304	11.33
1-004	8	children	M	Cali	DWS	DWS	DF	6	NA	Secondary	1	0	0	60.1	120.5	47	0	0	40.7	0.245359	11.87	11.47	8.721	11.06	6.907	12.52	11.61	11.17	2.23113	10.845	8.755	5.954	8.418	1	12.37	14.87	9.006	6.459	13.41	11.21	12.43	8.801	9.989	12.96	7.658	12.29	4.322	10.292	9.69
1-006	5	children	M	Cali	D	DWS	DF	4	NA	Primary	0	1	0	11.8	30.6	109	0	0	37.9	0.113353	11.55	12.16	9.371	7.34	7.833	12.68	9.877	9.362	1.66105	10.655	10.592	6.17	8.954	1	12.34	14.54	8.267	6.755	13.07	11.22	11.85	9.344	9.607	13.4	7.17	13.15	3.322	10.077	10.003
1-007	10	children	M	Cali	DWS	DWS	DF	6	NA	Primary	0	1	0	15.7	24.3	138	0	0	43.9	0.185334	11.1	12.28	9.313	9.14	7.19	12.27	9.69	10.474	2.12593	10.468	10.16	5.392	8.539	1	11.92	14.24	8.539	6.492	13.34	10.735	12.28	8.768	9.409	13.04	6.907	12.5	4.585	10.416	9.833
1-008	25	adult	F	Cali	D	D	DF	5	NA	Primary	NA	NA	NA	NA	NA	216	0	0	39.4	0.341308	10.863	11.15	8.622	8.679	5.644	11.76	8.925	11.48	2.89401	10.461	9.633	5.7	6.492	1	11.14	13.23	9.271	6.358	13.47	10.488	12.05	8.87	8.418	12.38	5.807	11.41	2.585	10.031	9.464
1-013	31	adult	F	Cali	DWS	SD	DSS	5	0	Secondary	0	0	0	178.8	332.4	40	1	0	41.9	0.810885	10.017	13.17	8.721	11.1	6.644	11.44	8.983	12.82	4.82279	9.464	6.781	4.807	7.409	1	9.96	13.51	9.366	5.322	12.23	9.103	13.19	7.022	7.409	10.695	5.807	11.29	1	11.52	8.16
1-014	26	adult	F	Cali	DWS	DWS	DHFI	5	NA	Secondary	1	1	1	109	168	10	1	1	40.6	0.899997	10.353	12.57	8.077	13.05	6.044	11.07	8.577	13.51	6.27605	9.861	7.304	4.459	5.858	1	9.989	12.9	14.73	6.426	12.5	9.028	12.94	6.977	8.735	10.895	5.954	11.05	1	11.03	9.405
1-016	10	children	F	Cali	DWS	DWS	DF	6	NA	Secondary	1	0	0	178	254.4	52	0	1	45.1	0.530912	11.37	12.26	9.219	10.667	6.492	12.46	9.845	10.895	2.15715	10.649	9.845	6.492	7.409	1	11.91	14.52	8.524	5.755	12.92	11.48	12.27	8.983	9.006	12.88	6.585	11.48	5.17	10.392	9.658
1-017	33	adult	F	Cali	DWS	DWS	DHFI	5	NA	Secondary	0	0	0	27.2	28.3	1	1	0	31	0.765865	12.14	12.08	10.022	11.86	6.248	12.97	10.333	12.09	3.99713	10.681	10.243	6.728	7.629	1	11.87	14.23	11.8	7.629	14.53	11.31	13.01	8.728	10.017	13.1	7.129	12.23	1	10.57	11.15
1-018	32	adult	F	Cali	DWS	DWS	DF	3	NA	Secondary	1	0	0	12.3	13.5	139	1	0	35	0.252239	11.92	14.67	9.731	9.34	5.858	12.85	8.531	11.46	2.53289	10.622	8.977	6.129	6.931	1	11.23	14.83	7.555	6.044	15.33	10.676	15.45	7.781	9.5	12.48	6.129	10.796	5.585	10.155	11.01
1-019	13	children	F	Cali	D	D	DF	2	NA	Primary	NA	NA	NA	18.5	29	66	0	0	45	0.252239	11.9	12.33	9.109	9.401	6.17	12.93	9.676	10.776	1.65488	11.31	9.687	5	8.16	1	11.27	15.06	7.781	7.57	14.87	10.26	12.64	9.214	9.109	12.5	6.755	13.75	6.17	10.43	10.418
1-020	24	adult	F	Cali	D	D	DF	4	NA	Primary	NA	NA	NA	21.2	29.5	117	0	0	44.3	0.593242	11.59	13.41	9.791	12.7	7.248	13.2	9	10.424	3.27511	10.147	9.322	5	8.011	1	11.25	13.76	9.524	5	15.83	11.1	13.26	8.17	8.033	12.09	5.459	12.67	3.807	10.278	9.418
1-021	32	adult	F	Cali	DWS	DWS	DF	0	NA	Secondary	NA	NA	NA	23	21.8	205	0	0	36.1	0.749658	12.62	14.93	8.845	11.27	7.409	12.8	9.558	12.07	3.20936	11	6.285	4.907	7.15	1	11.44	14.96	8.728	7.977	15.24	10.557	15.38	8.693	8.443	11.7	6.555	12.55	5.322	10.457	10.945
1-024	23	adult	F	Cali	D	DWS	DF	5	NA	Primary	1	0	0	315.8	298.5	92	0	0	38.6	0.840424	10.598	12.21	7.392	10.238	4.807	11.53	8.209	12.76	2.77854	10.248	7.672	3.322	5.322	1	10.044	12.59	7.833	7.15	13.42	9.898	11.49	8.15	7.322	10.959	5.248	12.46	3.322	10.301	9.17
1-026	24	adult	F	Cali	D	SD	DSS	6	-2	Secondary	1	0	1	1311.2	1356.5	134	1	1	36.8	0.805529	10.672	12.11	8.516	11.56	5	11.88	8.801	11.77	4.19858	9.651	9.109	2.585	6.907	1	10.791	12.9	10.671	5.644	13.21	10.132	12.63	8.267	7.989	11.74	5.585	11.31	3.807	10.611	8.907
1-029	78	adult	F	Cali	DWS	SD	DSS	0	-1	Secondary	0	0	0	19.4	14	166	0	0	40	0.868667	12.53	15.79	7.977	14.53	1	13.34	4.322	12.71	6.49975	10.033	4.907	3.807	1	1	10.747	12.87	9.414	3.322	15.41	8.435	16.65	3	6.392	11.43	1	7.919	5.585	9.974	10.055
1-032	33	adult	F	Cali	D	D	DF	5	NA	Primary	NA	NA	NA	546.7	397.8	176	0	0	38.7	0.596499	11.5	11.71	9.7	12.04	6.833	12.26	10.687	11.31	2.89054	10.723	7.555	5.248	7.943	1	11.44	14.96	10.386	7.358	14.32	10.814	12.91	9.077	9.676	11.83	7.248	12.82	5	10.087	10.093
1-034	48	adult	M	Cali	D	D	DF	5	NA	Secondary	NA	NA	NA	NA	NA	218	0	0	41.7	0.567306	11.71	12.61	9.852	10.869	6.755	12.57	10.202	10.044	2.54009	10.883	8.585	5.858	8.721	1	11.38	14.64	9.504	7.443	14.28	10.75	12.82	8.637	10.155	11.79	7.248	11.93	4	10.155	10.445
1-035	52	adult	M	Cali	D	D	DF	4	NA	Secondary	NA	NA	NA	NA	NA	210	0	0	47.2	0.470969	11.86	12.25	9.977	11.28	7.358	12.74	10.943	11.52	2.17112	11.41	8.349	4.807	9.718	1	11.66	15.5	9.061	8.741	14.21	10.814	12.79	9.175	8.901	11.84	8.229	13.58	3.807	10.055	10.535
1-036	27	adult	F	Cali	DWS	SD	organ damage	3	-3	Primary	1	0	1	960.5	901.2	88	0	0	48	0.728871	11.44	12.69	9.276	11.62	7.229	12.39	8.883	12.08	4.10532	11.04	7.358	5.392	7.109	1	10.638	14.19	10.379	7.066	14.52	10.886	13.27	8.476	9.124	11.86	6.426	12.18	1	10.504	10.074
1-038	89	adult	M	Cali	DWS	DWS	DF	4	NA	Secondary	0	0	0	25.3	39	147	0	1	37.9	0.365083	11.64	13.34	9.185	9.299	7.322	12.3	9.665	12.39	3.17603	10.798	8.435	5.248	8.16	1	11.03	14.29	9.055	8.57	13.97	10.468	12.84	8.919	10.061	12.06	7.267	12.69	1	10.631	11.09
1-039	6	children	F	Cali	DWS	DWS	DF	5	NA	Secondary	1	0	0	11	26	219	0	0	37	0.341308	11.85	14.13	8.401	8.562	4.907	12.86	9.103	10.175	1.92715	10.375	9.922	4.807	7.109	1	11.68	14.35	5.755	7.022	13.7	10.342	14.89	8.087	8.524	12.92	6.129	12.06	3.322	10.591	10.338
1-040	23	adult	F	Cali	DWS	DWS	DF	4	NA	Secondary	0	0	0	396.7	206	149	0	0	45.4	0.578073	11.38	9.558	7.6	10.866	5.17	11.79	11.76	11.33	2.34347	11.55	6.248	4.7	7.022	1	11.65	15.26	8.775	7.629	13.77	10.99	12.62	7.768	8.022	11.17	6.459	13.94	6.459	9.916	10.753
1-042	8	children	F	Cali	DWS	DWS	DF	2	NA	-	0	0	0	147	181.2	93	0	1	35.9	0.190761	10.195	11.21	9.596	6.322	3	11.24	8.658	10.725	3.59822	10.435	6.248	2.585	2	1	10.709	12.81	7.285	3.807	13.17	10.884	12.82	7.755	7.741	10.726	3.322	10.349	4.7	9.82	8.966
1-043	1	children	M	Cali	D	D	DF	33	NA	-	0	0	0	116.9	232	205	0	0	25.3	0.496448	12.34	11.88	9.665	11.27	6.555	12.69	11.53	11.17	2.18099	11.29	8.366	6.555	9.114	1	11.92	14.97	8.238	7.358	14.72	11.92	13.29	9.801	8.524	12.44	6.728	13.47	2.585	10.155	10.355
1-045	28	adult	M	Cali	D	D	DF	7	NA	Secondary	0	0	0	242	129.5	147	0	0	42.8	0.824661	11.27	9.622	8.375	10.137	4.907	11.34	10.598	13.09	2.49276	10.753	6.781	3.585	6.728	1	11.23	15.01	7.977	8.358	13.68	10.529	12.34	8.443	6.672	11.02	6.248	13.39	3.322	9.997	10.992
1-046	34	adult	F	Cali	D	D	DF	3	NA	Secondary	0	0	0	NA	NA	223	0	0	41.7	0.460602	11.42	12.1	9.071	8.693	7	12.01	9.472	13.02	1.69107	11.27	9.539	6.17	7.539	1	11.16	14.49	8.119	8	13.87	10.222	12.58	9.455	8.607	12.23	6.644	12.74	5.7	9.883	10.379
1-047	54	adult	F	Cali	D	D	DF	4	NA	Secondary	0	0	0	15.9	19.4	79	0	0	29.1	0.4472	12.2	12.98	10.884	10.426	7.524	12.49	10.693	12.56	2.82601	11.42	5.392	6.17	8.459	1	11.48	15.17	10.058	8.304	15.1	11.02	13.6	7.714	9.98	11.43	7.966	12.19	7.209	10.399	11.29
1-050	41	adult	F	Cali	DWS	DWS	DF	4	NA	Secondary	0	1	0	340	149	196	0	0	40.4	0.816647	11.88	13.81	9.066	16.54	4	12.76	7.931	12.62	5.75687	9.707	9.05	5.087	6.672	1	11.24	13.24	16.57	6.644	14.56	9.823	14.22	8.375	8.6	12.49	5.644	9.94	5.585	10.447	10.932
1-051	77	adult	F	Cali	D	D	DF	4	NA	Primary	0	0	0	10.4	16.2	67	0	0	33.8	0.75612	12.86	15.85	8.672	11.54	3.807	13.15	7.409	12.13	4.91228	10.617	6.426	3	5	1	11.06	14.64	10.405	5.807	15.11	10.326	15.82	6.044	6.931	12.23	5	9.839	3.585	9.895	11.97
1-052	77	adult	F	Cali	D	D	DF	3	NA	Secondary	0	0	0	NA	NA	194	0	0	34.6	0.868667	11.96	13.52	8.516	12.95	5.322	12.58	8.066	12.71	4.27217	10.055	8.16	5	6.585	1	11.07	14.21	11.8	6.17	14.43	10.788	13.47	6.615	7.57	12.07	5.524	11.11	7.087	10.796	10.957
1-053	28	adult	M	Cali	D	D	DF	4	NA	Secondary	0	0	0	82	36.9	127	0	0	46.7	0.6842	11.92	12.7	10.397	10.486	6.7	12.88	8.954	12.36	3.86307	11.06	8.735	5.907	7.615	1	11.03	13.67	11.63	6.977	15.47	10.109	13.08	8.755	9.64	12.05	6.977	12.65	2	10.326	10.486
1-054	26	adult	M	Cali	D	D	DF	2	NA	Secondary	0	0	0	25.2	17.3	178	0	0	48.6	0.495757	12.96	13.61	9.119	9.492	5.524	13.19	8.577	12.56	3.34018	10.908	8.418	4.322	7.7	1	10.907	14.9	8.954	7.644	15.67	9.353	14.98	8.109	8.788	12.05	6.17	11.94	4.7	10.592	11.03
1-056	39	adult	F	Cali	D	D	DF	6	NA	Secondary	0	0	0	NA	NA	193	0	0	38.4	0.541488	12.29	12.31	9.928	10.799	6.17	12.66	9.52	11.65	3.33536	10.531	9.801	6.322	8.119	1	11.51	14.22	12.51	7.895	14.25	10.551	12.71	9.224	9.895	12.65	7.022	11.91	4.459	10.095	11.03
1-058	27	adult	F	Cali	DWS	DWS	DF	2	NA	Secondary	0	0	0	79	109	178	0	0	34.1	0.477155	11.77	13.97	10.257	15.42	8.229	12.8	9.397	11.79	4.44635	11.54	7.919	5.7	7.919	1	11.07	15.13	14	7.82	15.31	10.545	13.86	9.15	9.52	12.05	6.833	13.11	4.907	10.656	10.322
1-059	18	adult	F	Cali	DWS	DWS	DF	5	NA	Primary	1	0	1	167.2	81.5	91	0	0	44.6	0.46022	11.29	11.34	9.05	9.229	6.248	12.22	8.707	12.63	3.42431	10.165	10.285	5.524	6.833	1	11.45	12.83	9.697	7.022	13.63	10.96	12.13	9.527	9.596	12.93	6	10.994	1	10.535	10.409
1-060	29	adult	F	Cali	DWS	SD	DHFIII	6	-1	equiv	1	0	1	2577	1737	125	0	1	45	0.409174	11.15	11.96	9.326	7.644	7.82	11.82	9.527	11.98	2.13318	10.773	9.34	5.087	7.34	1	10.577	13.86	8.011	8.098	13.59	10.371	12.56	8.937	10.253	11.76	6.492	13.3	4.17	10.405	9.651
1-061	43	adult	F	Cali	DWS	DWS	DHFI	5	NA	Secondary	0	0	0	226	355.6	29	1	0	46.5	0.733931	10.288	12.77	8.693	10.209	6.17	11.66	8.409	12.9	3.92203	9.543	7.658	4.17	5.644	1	10.379	12.7	8.366	4.907	12.83	9.055	13.2	7.392	7.615	11.43	5.087	10.95	3	10.977	8.807
1-062	25	adult	M	Cali	D	D	DF	3	NA	NA	0	0	0	35.1	35.1	105	0	0	50.1	0.588181	11.69	12.05	9.788	10.78	8.15	12.37	9.977	12	2.72806	11.37	8.401	5.7	8.15	1	10.758	15.26	10.155	7.741	14.62	10.725	12.66	8.055	9.966	11.51	7.728	13.6	5.17	10.506	10
1-064	45	adult	M	Cali	D	DWS	DF	2	NA	Secondary	0	1	0	293	235.8	68	0	0	49.7	0.323238	11.93	13.48	9.904	10.576	7.989	12.68	8.858	11.77	4.11824	10.977	6.883	5.17	7.476	1	10.231	14.27	11.35	5.954	15.02	9.778	13.86	7.741	9.082	11.1	5.755	12.92	7.17	10.741	9.285
1-065	38	adult	F	Cali	D	D	DF	5	NA	Primary	0	0	0	NA	NA	135	0	0	43.7	0.424986	12.03	12.4	9.886	10.925	7.022	12.76	9.745	11.13	2.78236	11.05	8.931	6.807	8.066	1	11.32	14.4	10.6	8.129	15.2	10.798	12.68	8.762	9.745	12.29	7.858	12.71	4.322	10.466	10.116
1-066	17	children	M	Cali	DWS	DWS	DF	5	NA	-	0	0	0	20.3	69	63	0	0	50.7	0.858915	10.815	11.7	8.629	11.26	4.585	11.62	9.934	11.87	3.13461	10.618	8.349	4.907	7	1	11	14.36	9.714	6.585	12.86	9.823	12.24	8.524	8.077	11.27	6.585	12.32	3.807	10.333	9.299
1-067	7	children	F	Cali	D	D	DF	3	NA	-	0	1	0	NA	NA	136	0	0	40.4	0.470177	9.836	12.83	8.547	6.087	6.555	11.27	8.044	12	2.06916	9.704	8.276	4.17	5.954	1	10.071	12.48	4.807	6.459	11.84	8.864	12.92	7.285	8.18	11.31	4.459	11.42	2.585	11.12	8.748
1-068	36	adult	M	Cali	D	D	DF	5	NA	Secondary	0	0	0	NA	NA	281	0	0	49.8	0.372781	11.86	11.08	8.994	9.114	3.585	12.04	10.433	12.72	1.97337	10.692	9.006	6.248	8.2	1	11.75	14.19	8.484	8.426	13.01	10.785	12.2	8.531	9.611	12.5	7.375	11.37	4.17	10.313	10.825
1-069	41	adult	F	Cali	DWS	DWS	DHFI	6	NA	Secondary	1	1	0	138.8	190.4	15	1	0	45.2	0.822072	11.56	11.29	9.919	11.73	5.585	11.86	10.297	12.9	3.93461	10.435	9.379	5.907	7.615	1	11.41	14.12	12.54	7.781	13.77	10.736	12.6	8.768	9.855	12.38	7	12.06	2.585	10.628	10.662
1-070	4	children	M	Cali	DWS	SD	organ damage	6	-1	-	0	1	0	62.7	198.5	40	1	0	37.6	0.712302	9.768	12.27	7.129	8.539	4.807	11.17	8.066	12.9	3.76184	9.439	8.687	3.807	5.392	1	10.32	12.47	7.492	5.524	12.16	9.547	12.41	7	7.539	11.51	4.459	11.36	1	10.935	8.919
1-071	4	children	F	Cali	DWS	DWS	DF	5	NA	-	0	0	0	32.1	69.2	100	1	0	42.7	0.575173	10.49	12.25	8.267	7.781	5.807	11.73	9.43	12	1.72457	10.229	9.468	5.17	7.129	1	11.1	13.69	5.907	6.392	12.35	10.202	12.22	8.562	7.555	12.2	6.044	12.17	3	10.817	9.524
1-072	55	adult	F	Cali	D	D	DF	2	NA	Primary	1	1	0	14.8	17.5	216	0	1	42.4	0.672133	11.92	12.39	9.817	10.297	6.977	12.67	9.969	12.93	2.58517	10.422	9.34	6.555	8.547	1	11.75	14.04	10.399	8.285	13.94	10.647	12.08	9.295	10.111	12.42	7.492	11.1	4.807	10.726	11.28
1-073	33	adult	M	Cali	DWS	DWS	DF	1	NA	Secondary	0	0	0	11.9	15.2	73	0	0	47.5	0.550871	11.84	12.28	9.827	13.14	5.7	12.62	11.07	11.36	3.57229	11.18	8.858	4.907	8.044	1	12.22	14.84	13.06	6.555	13.67	11.39	12.59	8.919	9.077	12.65	7.508	12.94	5.954	10.214	10.114
1-074	13	children	M	Cali	DWS	DWS	DF	3	NA	NA	1	0	0	85.5	96.6	89	0	0	NA	0.438914	10.579	11.21	8.375	6.585	5.459	11.6	9.581	12.83	1.63542	10.48	8.459	5.392	5.858	1	11.06	13.72	5.858	6.322	12.78	10.317	12.06	7.658	7.044	11.76	5.524	12.75	3.322	10.187	9.596
1-076	3	children	M	Cali	D	D	DF	6	NA	Primary	0	0	0	12	23.4	278	1	0	38.2	0.479267	12.26	14.37	8.679	9.472	5.248	13.14	8.451	12.49	3.40906	9.966	9.028	5.248	7.19	1	11.56	13.98	9.224	6.615	14.2	10.474	14.72	7.845	6.615	12.43	5.17	11.41	6.248	10.326	11
1-077	13	children	F	Cali	DWS	DWS	DF	6	NA	Primary	0	0	0	25.7	43.5	57	0	0	47.2	0.135809	11.34	12.75	9.741	8.883	8.358	12.74	9.711	11.06	1.5823	10.847	9.543	5.7	8.285	1	11.29	14.32	7.022	6.954	15.2	10.285	12.53	9.344	9.185	12.3	7.066	13.35	3	10.16	9.771
1-078	42	adult	F	Cali	DWS	DWS	DF	7	NA	Primary	1	0	0	183.3	254.5	71	0	0	41.4	0.644401	10.969	12.03	8.349	9.267	6.087	11.73	9.48	12.79	2.76142	10.371	7.82	4.459	6.248	1	10.896	13.53	7.6	6.492	13.48	10.669	12.51	8.2	8.285	11.67	6.524	12.1	2.585	10.704	9.375
1-079	62	adult	F	Cali	DWS	DWS	DF	5	NA	Primary	1	0	0	36.1	61.4	39	0	0	41.7	0.720012	11.14	12.2	9.16	11.73	7.943	12.01	9.626	12.23	3.56566	10.883	7.794	4.17	6.322	1	10.671	13.86	10.409	5.322	13.56	10.531	12.7	8.57	8.814	11.87	6.17	11.18	5.392	10.248	8.954
1-080	14	children	F	Cali	DWS	DWS	DF	6	NA	Secondary	1	1	0	207.5	339.7	22	0	0	42.9	0.850049	11.11	11.76	8.644	10.433	2	11.78	9.543	13.13	3.79958	10.109	9.195	4.7	6.285	1	10.743	13.44	9.459	6.7	13.43	10.311	12.47	8.555	9.281	11.84	6.322	11.66	1	10.78	9.913
1-081	5	children	F	Cali	DWS	DWS	DF	5	NA	Primary	0	0	0	18.8	48.7	190	0	0	39.4	0.840424	10.783	11.65	8.322	10.62	5.17	11.79	9.566	12.96	3.70029	10.238	8.044	4.322	7.044	1	11.08	13.81	10.994	6.492	13.39	10.545	11.92	8.322	7.508	11.62	6.426	12.58	2.585	10.264	9.728
1-082	9	children	F	Cali	DWS	DWS	DF	5	NA	Secondary	1	0	0	324	189	105	0	0	41.6	0.457112	10.531	11.01	7.954	6.858	5.322	11.21	9.093	13.32	1.94254	9.96	7.943	5.087	5.585	1	10.437	12.51	6.044	6.555	12.69	9.665	11.98	8.728	7.358	11.64	5.585	10.98	3.807	10.566	9.195
1-083	17	children	F	Cali	DWS	DWS	DF	8	NA	Secondary	0	0	0	32.8	53.3	103	0	0	42.9	0.438026	10.568	12.09	7.989	8.96	7.109	11.57	10.195	12.68	3.12229	10.604	8.087	5.087	6.322	1	10.979	13.78	9.781	7.375	12.77	10.472	12.24	8.839	9.276	11.57	6.672	12.79	4	10.667	9.366
1-085	6	children	F	Cali	DWS	DWS	DF	6	NA	Secondary	1	1	0	87.9	176	55	0	0	38.7	0.188927	11	11.94	8.794	7.977	7.615	12.03	10.474	11.84	1.58853	10.996	8.989	5.322	6.858	1	11.51	14.41	6.858	7.229	13.13	10.825	12.3	8.839	8.814	12.05	6.555	12.89	4.459	10.347	9.676
1-086	19	adult	M	Cali	DWS	DWS	DF	6	NA	Secondary	1	0	0	157.5	379	24	0	0	51.5	0.893175	10.358	12.72	8.229	12.69	4.907	11.41	8.077	12.79	4.89481	10.248	6.524	4	5.7	1	10.197	12.62	11.57	5.755	12.53	9.028	12.8	7.129	7.845	10.786	5.248	10.637	4	10.839	8.555
1-087	9	children	M	Cali	DWS	DWS	DF	4	NA	Secondary	0	0	0	68	163.4	135	1	0	40.6	0.539644	10.917	11.21	8.295	8.665	8.827	11.9	9.134	13.01	2.41023	10.664	9.384	6.087	7.34	1	11.1	13.94	8.925	7.248	13.8	10.362	12.05	7.807	9.087	11.89	6.392	13.43	3.585	10.17	9.622
1-088	6	children	F	Cali	DWS	DWS	DF	10	NA	Secondary	1	0	0	27.9	102.5	68	0	0	43.3	0.195234	11.12	11.6	8.852	6.858	6.585	12.09	9.535	11.22	1.29757	10.384	9.379	5.755	6.087	1	11.49	13.81	6.392	6.555	13.2	10.899	12.15	8.728	8.741	12.17	6.087	12.25	4.907	9.948	10.006
1-092	10	children	M	Cali	DWS	DWS	DF	3	NA	Primary	0	0	0	231.2	244.7	50	0	0	40.4	0.397109	11.22	12.4	9.895	10.99	7.267	12.89	9.006	10.165	3.51897	11.08	8.547	6.392	7.57	1	11.71	14.52	9.839	5.7	14.91	10.997	12.98	9.017	8.547	12.52	6.807	12.93	1	10.197	9.704
1-093	11	children	F	Cali	DWS	DWS	DHFI	8	NA	Secondary	0	0	0	74.3	171.8	40	0	0	46.8	0.559436	11.4	12.22	9.566	9.19	5.7	12.05	9.798	13.03	3.58974	10.555	7.585	5.322	6.358	1	11.21	13.82	9.155	7.267	13.16	10.428	12.68	9.234	9.476	12.17	6.285	10.911	1	10.576	10.114
1-094	22	adult	M	Cali	DWS	DWS	DF	7	NA	Secondary	0	0	0	36.1	53.7	47	0	0	49.5	0.524797	11.13	12.38	8.658	8.34	5.644	11.93	9.886	12.81	1.97891	10.369	8.5	4.585	6.392	1	11.28	13.75	6.781	7.248	13.07	9.943	12.4	8.366	9.061	12	5.858	12.38	4.322	10.611	9.741
1-095	6	children	M	Cali	DWS	DWS	DF	7	NA	Secondary	0	0	0	47	162.4	50	0	0	42.7	0.721764	10.43	11.71	8.562	10.494	7	11.88	9.916	12	2.79791	10.311	8.276	5	7.044	1	11.28	13.9	8.384	6	12.72	10.15	12.25	8.011	8.098	12.05	6.555	11.85	3.585	10.531	8.775
1-096	7	children	F	Cali	DWS	DWS	DF	2	NA	Primary	0	1	0	115.1	122.5	35	0	0	40.9	0.471205	11.97	12.79	10.044	11.61	7.022	13.26	9.596	10.401	2.98942	11.42	9.253	5.17	7.845	1	11.83	14.72	10.142	5.907	15	11.35	13.08	9.388	8.827	12.78	7.022	13.45	5.17	10.678	9.615
1-097	18	adult	M	Cali	DWS	DWS	DF	6	NA	Primary	1	1	0	153.4	120.4	67	0	0	47.5	0.452797	9.925	11.06	7.392	6.585	4.7	10.94	9.304	13.11	2.08959	10.236	6	4	5.755	2	10.192	12.93	6.781	6.129	12.45	9.57	11.64	7.87	7.555	10.508	5.585	12.35	3.807	10.167	8.476
1-098	11	children	M	Cali	DWS	DWS	DF	7	NA	Secondary	0	0	0	349.9	385.4	99	0	0	42.4	0.664877	10.725	11.18	7.658	8	6.209	11.63	9.801	13.44	3.11622	10.19	8.948	5.087	6.728	1	10.844	14.04	9.129	6.7	12.93	10.738	11.95	8.577	8.267	11.4	5.858	12.65	2	10.418	9.384
1-099	14	children	M	Cali	DWS	DWS	DF	6	NA	Secondary	0	1	0	420.9	939.9	21	0	0	45.8	0.859161	10.205	12.28	7.392	11.68	7.109	11.5	8.6	12.97	5.59775	9.755	6.555	4.17	5.907	1	10.418	12.85	12.58	6.209	13.36	9.033	13.53	7.426	6.781	11.08	5.858	11.93	2	10.864	8.443
1-100	6	children	F	Cali	DWS	DWS	DF	6	NA	Primary	0	0	0	225.9	321.4	62	0	0	42.3	0.457112	10.678	11.04	8.476	6.426	5.755	11.7	9.604	13.23	1.09098	10.62	9.2	6.17	7	1	11.17	13.06	5.459	6.524	12.64	10.428	11.86	9.384	7.714	12.07	6.285	11.92	3.322	10.407	9.683
1-101	13	children	M	Cali	DWS	DWS	DF	7	NA	Primary	0	0	0	107.9	146.8	101	0	0	43.8	0.65849	11.51	12.21	8.845	10.516	5.755	12.67	10.02	11.31	2.73233	10.353	9.504	6.285	7.209	1	11.73	13.81	10.15	7.34	13.6	11.15	12.42	8.607	8.637	12.65	6.728	12.06	3.585	9.771	9.966
1-102	36	adult	F	Cali	DWS	DWS	DF	5	NA	Secondary	0	0	0	158.3	210.5	33	0	0	43	0.848136	9.867	12.25	8.7	11.7	5.7	11.06	8.409	13.13	4.65382	10.011	6.615	3.807	5.17	1	9.768	12.8	11.3	6.322	11.82	9.455	12.58	7.807	8.295	10.996	5.907	11.23	3.807	10.867	8.931
1-103	16	children	F	Cali	DWS	DWS	DF	5	NA	Secondary	0	0	0	59.2	75.1	47	0	0	43.4	0.457112	10.426	11.26	7.687	7.229	4	11.16	9.34	13.66	2.56537	10.011	8.7	4.807	5.585	1	10.472	13.21	6.524	6.524	12.79	10.031	11.97	8.435	8.794	11.55	5.7	12.39	1	10.622	9.362
1-104	7	children	F	Cali	DWS	DWS	DF	5	NA	Primary	1	0	0	97.4	207.4	75	0	0	43.3	0.747233	10.551	12.11	8.585	9.798	6.129	11.96	8.833	11.85	2.94737	10.087	8.459	4.807	6.129	1	11.1	12.87	8.066	5.248	13.7	10.464	12.69	7.907	7.658	11.59	5.322	11.79	4.585	10.508	8.672
1-105	23	adult	F	Cali	D	SD	organ damage	3	-1	Secondary	1	1	0	764.2	1766	28	0	0	38.5	0.48711	10.57	12.04	8.937	8.755	6.209	11.75	8.459	12.33	2.93352	10.229	8.877	5.392	6.392	1	10.811	12.55	8.14	5.907	12.9	9.867	12.3	8.827	8.665	11.84	5.248	11.46	2.585	10.508	9.119
1-106	59	adult	F	Cali	DWS	DWS	DF	6	NA	Secondary	1	0	0	246.8	342	36	0	0	47.6	0.919233	9.898	12.42	8.508	11.36	6.585	11.63	8.087	12.77	4.10132	10.058	6.459	3.585	5.954	1	9.83	12.63	9.618	5.585	13.01	9.397	12.67	7.322	6.644	10.618	5.585	11.38	3.585	10.484	9.05
1-107	24	adult	F	Cali	DWS	DWS	DF	5	NA	Secondary	1	1	0	125.2	218.4	109	0	0	43.6	0.838212	10.2	12.73	8.484	10.304	4.17	11.61	8.585	12.42	3.66767	9.566	8.109	4.807	6.322	1	10.52	12.2	8.267	4.17	12.59	9.669	12.78	7.19	7.858	11.46	4.322	10.618	3	10.615	8.531
1-108	44	adult	M	Cali	DWS	DWS	DF	5	NA	Secondary	0	0	0	119.1	114.8	13	1	0	45.2	0.568615	11.64	12.51	9.633	12.51	8.119	12.56	10.185	11.31	2.52179	11.32	8.937	6.585	8.358	1	11.86	14.39	10.884	8.15	13.53	11.1	12.78	9.455	8.845	12.38	7.443	12.46	7.919	10.101	10.16
1-109	16	children	M	Cali	DWS	DWS	DF	8	NA	Primary	0	0	0	40.1	92.1	12	0	0	47.3	0.147605	11.25	12.2	7.57	7.19	5.807	11.79	11.02	12.89	1.22939	11	7.426	5	7.285	1	11.54	14.64	5.585	7.7	13.06	10.665	12.34	8.644	8.109	11.7	6.954	12.89	4.322	10.883	9.662
1-110	15	children	M	Cali	DWS	DWS	DF	7	NA	Secondary	1	0	0	179.5	245.3	24	0	0	45.3	0.389603	11.24	11.83	8.707	9.098	7.476	12.37	10.071	12.47	2.30773	10.788	9.098	5.7	7.7	1	11.43	14.13	8.331	7.658	13.45	10.914	12.46	9.066	9.262	12.14	6.858	12.85	2.585	10.26	10.109
1-111	66	adult	M	Cali	D	D	DF	10	NA	Secondary	0	0	0	71.2	33.8	210	0	0	36.2	0.782762	12.18	13.12	10.093	13.14	6.248	12.68	9.077	12.22	4.16544	11.15	9.945	5.858	6.907	1	11.52	14.41	12.61	6.907	14.52	10.093	12.99	8.741	9.64	12.77	5.322	12.14	3	10.644	10.849
1-112	19	adult	M	Cali	D	DWS	DF	5	NA	Secondary	0	1	0	523.1	517.7	43	0	0	47.1	0.529216	10.518	11.61	8.562	8.066	5.858	11.34	8.937	12.71	3.09285	10.405	8.285	5.17	7.229	1	10.583	13.45	8.883	6.322	12.01	9.785	12.19	8.637	8.409	11.22	5.807	12.06	4	10.856	8.845
1-113	17	children	M	Cali	D	D	DF	1	NA	Secondary	1	0	0	38.1	NA	131	0	0	45.6	0.39792	10.615	11.72	8.931	6.209	6	11.27	9.253	12.89	3.44913	10.276	8.34	1	7.304	1	10.86	13.47	7.044	6.426	12.35	9.919	12.35	7.895	8.577	11.3	5.954	11.57	1	10.535	9.271
1-114	14	children	M	Cali	D	D	DF	7	NA	Secondary	0	0	0	46.7	54.5	102	0	0	42.4	0.361166	11.01	11.21	7.794	7.17	5	11.66	9.745	12.33	1.75732	10.482	7.943	4.322	6.883	2	11.11	13.57	6.954	6.285	13.14	10.299	11.86	8.375	8.295	11.75	6.248	12.38	3	10.209	9.464
1-115	12	children	F	Cali	DWS	DWS	DF	4	NA	Secondary	0	0	0	117.5	117.8	36.5	0	0	43.2	0.461214	11.16	11.49	9.615	9.647	8.895	12.31	9.539	11.95	2.22611	10.723	9.647	6.358	7.322	1	11.66	14.38	8.304	7.022	14.46	11.21	12.85	9.14	8.707	12.39	6.585	13.66	2	9.451	9.022
1-116	4	children	M	Cali	DWS	DWS	DHFI	5	NA	Secondary	1	0	0	79.8	204.9	29	1	1	41.8	0.727146	9.892	10.596	6.858	9.209	6	10.87	9.098	13.8	3.66189	10.32	7.15	4.7	3.807	2	10.155	13.14	10.177	6.358	12.48	9.704	12.19	7.508	8	10.997	5.585	12.62	4.585	10.713	8.845
1-117	52	adult	M	Cali	D	D	DF	1	NA	Primary	0	0	0	100.2	122.9	81	0	0	41.7	0.569173	12.42	13.99	10.301	11.5	7.426	13.35	7.7	11.76	5.64685	11.19	6.087	1	5	1	10.394	13.48	10.496	4.322	15.95	9.901	14.4	6.524	7.895	11.5	4.322	12.46	3.585	11.15	9.18
1-118	20	adult	M	Cali	DWS	DWS	DHFI	2	NA	Secondary	0	0	0	152.7	169.7	22	0	0	52.8	0.592052	11.46	12.97	9.447	12.49	7.807	12.7	10.373	11.62	2.70328	10.439	8.629	6.087	8.468	1	12.03	14.18	9.585	6.807	13.15	10.803	12.6	8.954	9.558	12.71	7.426	11.8	5.087	10.706	9.055
1-119	6	children	M	Cali	DWS	DWS	DHFI	5	NA	Primary	1	0	0	135.5	298.2	33	1	0	43	0.917975	10.122	12.79	6.931	11.34	6.322	11.51	8.044	13.03	4.66992	9.379	8.15	5.248	6.209	1	10.116	12.48	10.773	6.129	12.24	9.409	12.9	7.629	8.19	11.29	4	11.15	2.585	10.953	8.555
1-120	12	children	M	Cali	DWS	DWS	DHFI	7	NA	Secondary	1	0	0	57.7	146.8	29	1	0	43.6	0.52481	10.713	12.34	8.672	7.87	6.672	11.98	8.547	12.03	1.55422	10.085	8.983	4.807	6.644	1	11.1	13.28	5.585	5.807	13.29	10.453	12.3	8.375	8.484	12.03	6.044	11.13	3.585	10.592	9.248
1-121	15	children	M	Cali	DWS	DWS	DF	6	NA	Secondary	1	0	0	267.4	316.7	35	0	0	56.1	0.452797	9.98	11.06	6.858	7	4.907	11.13	9.022	13.01	2.39987	10.207	7.17	5.087	6.129	1	10.246	12.78	6.129	6.129	12.27	9.618	12.09	7.687	7.409	10.39	5.459	11.26	2	10.428	8.524
1-122	15	children	M	Cali	DWS	DWS	DF	5	NA	Primary	1	0	0	139.7	194.5	43	0	1	49	0.364366	10.922	11.15	8.889	9.276	7.17	11.98	9.418	12	2.86666	10.699	8.735	4.807	7.989	1	11.14	13.78	9.951	6.728	13.14	10.071	12.2	8.109	9.165	11.95	6.524	12.42	5	10.195	9.658
1-123	10	children	M	Cali	DWS	DWS	DF	3	NA	Primary	0	0	0	22.6	61	21	0	1	42.1	0.416673	11.55	12	8.679	9.238	6.426	12.54	9.267	12.18	3.01346	10.451	9.658	5.644	6.524	1	11.62	13.41	9.145	6.426	14.28	11.19	12.21	8.87	9.443	12.74	6.209	11.77	1	9.814	10.15
1-124	64	adult	F	Cali	DWS	DWS	DF	6	NA	Secondary	0	0	0	51	38.4	31	0	0	38.9	0.538283	11.36	11.76	10.028	11.75	6.858	12.14	10.238	11.71	3.60106	10.655	7.741	6.248	7.794	1	11.37	14	11.82	6.322	13.7	10.707	12.74	8.877	9.098	12.55	7.459	11.59	4.7	10.409	9.524
1-125	8	children	M	Cali	DWS	DWS	DF	6	NA	Secondary	0	0	0	156.7	247.2	61	0	0	43.3	0.501505	10.819	11.91	8.248	8.2	5.807	12.06	9.358	12	2.17645	10.767	8.714	5.248	7.129	1	11.27	13.48	6.087	5.644	12.84	11.14	12.26	8.672	8.748	12.14	5.858	12.02	1	10.466	9.022
1-126	5	children	F	Cali	DWS	DWS	DF	3	NA	Primary	1	1	0	21.9	77.8	76	0	0	42.5	0.557665	11.96	12.24	9.033	10.433	4.459	13.35	7.895	10.798	3.5866	9.626	10.2	5.755	6.781	1	12.39	11.95	8.651	4.7	16.01	11.45	13.08	7.919	9.464	13.39	3.322	10.299	1	10.074	9.823
1-127	7	children	M	Cali	DWS	DWS	DHFI	7	NA	Secondary	1	1	0	121.7	293.4	24	1	1	36.5	0.850684	10.124	11.59	7.714	10.945	5.807	11.44	9.276	11.99	5.0621	10.447	6.492	1	4.907	1	10.685	12.87	11.38	4.459	12.81	9.801	12.3	7.304	6.807	11.24	5.248	11.62	4.459	10.306	8.401
1-128	20	adult	F	Cali	DWS	DWS	DF	5	NA	Secondary	0	0	0	226.4	208.2	24	1	0	46.4	0.644401	10.364	12.37	8.18	8.637	5.17	11.04	8.644	12.98	3.46874	9.512	8.375	5.087	6	1	10.397	12.51	8.925	6.492	12.48	9.209	12.5	6.954	8.937	11.45	5.858	10.642	3.807	10.867	9.295
1-129	53	adult	F	Cali	DWS	DWS	DF	7	NA	Secondary	0	0	0	523.5	363.9	104	0	0	80.5	0.806437	10.516	11.49	7.977	10.607	5.459	11.23	9.29	12.67	4.67246	10.18	6.755	4	4.459	1	10.308	12.37	11.5	5.907	13.6	10.205	12.69	8.331	7.6	11.39	4.585	11.5	4.17	10.635	9.082
1-130	15	children	M	Cali	D	DWS	DF	5	NA	Secondary	0	1	0	23.2	35.8	104	0	0	46.6	0.457112	10.718	12.06	7.883	7.087	5.392	11.54	9.472	13.11	2.55564	9.901	8.6	5.392	6.615	1	11.02	13.16	6.392	7.109	12.75	10.109	12.23	7.34	9.418	11.88	6.044	11.08	1	11.01	9.43
1-131	47	adult	M	Cali	D	DWS	DF	3	NA	Secondary	0	0	0	47.2	60.5	52	0	0	48.8	0.589667	10.943	12.25	9.248	9.618	7.6	12.01	9.14	12.33	2.82613	10.731	6.426	5.459	6.833	1	10.313	14.03	8.57	7	14.01	9.788	12.61	8.721	8.82	11.15	6.555	11.12	3.807	10.274	9.435
1-132	43	adult	M	Cali	D	D	DF	4	NA	Secondary	0	0	0	28.5	35.7	170	0	0	47.3	0.139463	12.05	12.78	10.34	8.285	7.87	13.07	10.285	10.815	1.92875	11.67	7.895	5	8.672	1	11.2	15.71	7.966	7.229	15.03	11.46	12.97	7.781	8.637	11.66	8.044	13.28	6.728	10.609	10.093
1-133	28	adult	F	Cali	D	DWS	DF	6	NA	Secondary	1	0	0	125	289.5	288	0	0	35.5	0.798104	11.69	12.44	9.209	10.914	6.129	12.12	10.234	13.02	3.77007	10.716	9.129	6.358	6.954	1	11.7	13.63	10.527	7.989	14.58	11.02	12.96	8.948	7.907	12.64	6.644	12.65	1	10.435	10.781
1-134	17	children	M	Cali	DWS	DWS	DF	7	NA	Secondary	1	0	0	179.7	442.8	20	0	0	48.4	0.875767	10.246	12.2	8.459	10.791	5.087	11.56	9.134	13.43	4.34058	10.055	8.401	5.087	6.492	1	11.04	13	10.518	6.285	12.83	10.362	12.32	8.384	7.585	11.28	5.459	11.8	1	10.733	9.707
1-135	14	children	M	Cali	DWS	DWS	DHFI	4	NA	Primary	1	0	0	119.9	154.6	32	1	0	42.8	0.85548	10.587	11.73	8.022	11.17	4.807	11.83	9.322	11.96	3.72019	10.364	8.607	4.7	5.907	1	11.17	13.28	10.461	5.755	13.15	10.685	12.32	8.077	7.6	11.77	5.392	12.38	3.807	10.36	8.531
1-136	22	adult	M	Cali	DWS	DWS	DF	1	NA	Primary	0	1	0	51.2	77.7	79	0	0	50.2	0.597817	11.49	13.61	8.883	9.762	6.248	12.84	8.585	11.36	2.90148	10.549	8.7	4	6.931	1	10.96	13.73	7.728	6.044	14.35	9.43	13.81	8.5	8.435	11.75	5.459	12.16	5.087	10.664	9.219
1-137	28	adult	M	Cali	D	DWS	DF	5	NA	Primary	0	0	0	291.8	212	85	1	0	47.9	0.608672	10.301	12.14	8.055	8.17	5.807	11.46	8.972	12.82	3.17518	9.892	7	4.459	6.524	1	10.445	13.02	6.907	5.459	12.58	9.6	12.35	7.443	8.219	10.941	5.322	11.13	1	10.628	9.295
1-138	10	children	M	Cali	D	DWS	DF	5	NA	Secondary	0	1	0	99.1	102.7	49	0	0	39.9	0.511495	10.274	10.979	7.714	7.34	5.807	11.2	8.755	13.68	3.06944	9.919	8.34	4.585	6.087	1	10.56	12.62	7.555	7.087	12.17	9.7	11.71	8.304	7.57	11.54	5.7	11.59	1	10.598	9.375
1-139	4	children	M	Cali	D	DWS	DF	5	NA	Secondary	0	0	0	45.7	96.9	72	0	0	36	0.477285	10.618	11.25	8.375	7.943	7.82	11.86	9.129	12.04	1.92832	10.478	9.622	5.585	6.129	1	11.16	13.49	6.17	7	12.89	10.662	12.03	9.271	9	12.16	5.954	12.66	1	10.187	9.414
1-140	16	children	F	Cali	DWS	SD	DSS	5	0	Primary	1	1	0	103.5	259.8	69	0	0	26.5	0.911813	11.91	14.17	8.555	12.36	6.7	12.25	9.574	13.47	4.20113	10.451	7.229	5.524	5.459	1	11.05	13.5	11.85	7.658	14.87	10.32	14.38	9.271	8.852	11.47	5.807	12.73	4.585	10.122	11.28
1-141	20	adult	M	Cali	DWS	DWS	DF	6	NA	Secondary	0	0	0	669.4	909.4	41	0	0	49.8	0.66926	10.78	12.33	8.788	9.669	7.248	12	8.577	12.79	3.74962	10.264	9.676	4.807	6.555	1	10.806	13.24	9.531	6.358	13.35	10.044	12.72	8.066	8.735	11.92	5	12.33	2	10.845	9.626
1-142	18	adult	M	Cali	DWS	DWS	DF	7	NA	Secondary	0	0	0	628	314.6	62	0	0	53.5	0.529216	11.06	12.4	8.375	8.18	3.322	11.96	9.883	12.57	2.97052	10.543	8.972	4	7.044	1	11.13	13.34	7.109	6.807	12.86	10.185	12.53	8.555	8.858	12.05	5.954	11.66	1	11.01	9.547
1-143	13	children	F	Cali	DWS	DWS	DHFI	9	NA	Primary	0	1	0	40.9	53	76	1	0	42	0.70501	11.6	12.4	8.954	10.322	6.524	12.54	10.061	11.92	3.14411	10.598	9.895	4.907	7.044	1	11.84	13.87	8.735	6.672	13.47	10.994	12.5	8.925	9.257	12.83	6.931	12.65	1	10.577	9.7
1-144	17	children	M	Cali	DWS	SD	DHFIII	7	-1	Secondary	1	1	0	162.4	168.9	15	1	0	50.7	0.827187	11.38	12	8.238	10.308	6.644	12.19	9.539	12.72	3.0286	10.377	9.735	5.392	6.858	1	11.57	13.58	10.238	7.409	13.73	10.384	12.41	8.238	8.555	12.37	5.907	11.36	5.755	10.51	10.412
1-145	21	adult	M	Cali	DWS	SD	organ damage	6	-1	Secondary	1	1	1	1328	1560	70	1	0	52.5	0.83658	10.889	11.88	8.585	10.908	6.209	11.72	9.281	12.28	3.39746	10.377	8.637	4.7	6.585	1	10.786	13.6	9.388	6.248	13.29	10.733	12.63	7.508	5.954	11.4	5.322	11.77	4.459	10.322	9.18
1-146	16	children	M	Cali	D	D	DF	3	NA	Primary	0	0	0	19.5	42.2	142	0	0	39.1	0.695949	12.11	12.2	9.925	11.61	6.426	12.89	10.333	11.51	2.8044	11.33	4	6	8.755	1	10.974	14.85	9.711	7.443	14.75	11.37	12.86	9.443	10.262	11.21	7.248	12.52	6.426	10.566	10.362
1-147	7	children	M	Cali	D	DWS	DF	4	NA	Secondary	0	0	0	58.9	134.1	84	0	0	41.6	0.657939	10.872	11.38	8.119	8.229	6.7	11.88	8.977	13.21	3.35354	10.011	8.814	5.459	6.524	1	10.977	13.63	8.087	6.833	13.87	9.842	12.59	8.629	8.098	11.7	5	12.75	1	10.775	9.234
1-148	13	children	M	Cali	D	D	DF	7	NA	Secondary	0	0	0	15.2	15	369	0	0	32.5	0.349408	12.54	13.74	8.907	9.455	6.087	13.33	8.814	11.89	3.67177	10.685	8.7	6.248	6.781	1	11.57	14.03	10.187	6.977	16.21	10.725	14.94	8.531	9.098	12.6	5.392	12.09	3.585	10.229	10.665
1-149	23	adult	F	Cali	D	DWS	DF	7	NA	Secondary	1	0	0	71.5	112.5	74	0	0	40.3	0.762937	10.957	11.28	8.658	9.589	5.087	11.69	9.983	13.26	2.7108	10.369	9.922	6.555	7.34	1	11.53	13.24	8.7	7.426	13.12	10.594	12.12	8.219	10.05	12.63	6.358	11.79	2	10.775	10.16
1-150	80	adult	F	Cali	D	DWS	DF	7	NA	Secondary	0	0	0	71.1	88.8	37	0	0	37.5	0.612457	10.822	12.51	9.267	9.855	6.954	11.81	9.134	12.82	4.36774	10.527	7.615	5	7.524	1	10.69	13.64	10.172	6.248	12.93	10.424	12.8	7.267	9.907	11.56	5.954	11.39	1	11.1	9.577
1-151	29	adult	M	Cali	D	DWS	DF	2	NA	Primary	0	1	0	26.2	50	51	0	0	47.4	0.565115	11.98	12.67	9.811	11.2	8.109	12.8	8.87	11.56	3.49851	11.23	8.033	5.755	7.229	1	11.04	14.16	11.4	6.858	14.82	10.721	13.2	8.672	9.313	12.17	7.285	12.88	5.322	10.492	9.755
1-152	53	adult	M	Cali	DWS	DWS	DF	7	NA	Secondary	0	0	0	112.5	157.1	42	0	0	47	0.722779	11.13	12.86	8.384	10.371	5.322	12.01	10.449	12.51	3.22461	10.165	8.17	5.807	6.931	1	11.56	13.07	8.409	5.954	13.14	10.373	12.74	8.18	8.435	11.9	6.728	10.901	2.585	11.19	9.344
1-153	26	adult	M	Cali	D	SD	DHFIII	5	-2	Secondary	0	0	0	266.2	325.8	70	0	0	47.6	0.876527	10.255	12.09	8.129	9.83	5.755	11.43	9.922	12.91	2.80763	10.29	7.585	5.524	6.426	1	10.863	13.52	8.257	6.044	12.91	10.26	12.28	8.14	6.858	11.47	6.524	12.63	4.7	10.681	8.531
1-154	6	children	F	Cali	DWS	DWS	DF	3	NA	Secondary	1	0	0	340.8	668.2	27	0	0	38.1	0.611208	10.741	12.19	9.253	10.494	7.57	12.28	8.539	12.35	2.30134	10.175	8.728	5.858	6.672	2	11.05	13.19	8.19	6.358	13.87	10.257	12.53	8.119	8.852	11.85	6.087	12.15	4.322	10.622	8.852
1-155	6	children	M	Cali	D	DWS	DF	5	NA	Primary	0	0	0	21.7	55.5	155	0	0	38.1	0.199955	10.57	12.05	8.238	6.728	5.755	11.93	9.234	11.46	0.878505	10.34	9.077	5.585	7.392	1	11.24	13.46	4.907	5.858	12.21	10.672	12.12	9.335	8.451	12.04	6.585	11.67	3.322	10.459	9.87
1-156	25	adult	F	Cali	D	DWS	DF	8	NA	Primary	1	1	0	223	382.9	85	0	0	40.5	0.361588	11.48	12.09	8.989	7.322	6.358	11.88	10.058	12.45	1.75765	10.6	9.238	5	7.6	1	11.77	13.74	7.044	7.768	12.99	10.349	12.28	8.762	9.443	12.55	6.907	12.2	4	10.73	10.17
1-157	5	children	M	Cali	DWS	DWS	DF	8	NA	Secondary	0	0	0	54.6	154.4	112	0	0	36.8	0.515349	11.48	10.736	8.781	11.02	6.977	11.9	11.18	12.34	3.1876	11.25	8.555	5.524	7.883	1	11.75	15.34	11.31	7.492	13.74	11.58	12.34	7.833	9.752	12.12	7.426	13.92	3.807	10.494	9.788
1-158	4	children	F	Cali	D	DWS	DF	3	NA	Secondary	0	0	0	15.3	32.6	143	0	0	36.9	0.806437	10.617	12.1	8.34	9.957	6.129	12.1	8.728	12.26	3.564	10.124	9.165	4.322	6.285	1	11.03	13.11	9.326	5.524	13.04	10.447	12.57	8.547	8.877	12.19	5.644	12.04	2	10.496	9.714
1-159	30	adult	M	Cali	DWS	DWS	DHFI	4	NA	Secondary	1	1	0	36.8	78.9	4	1	0	42.1	0.749658	10.773	13.1	8.889	13.03	7.629	12.16	8.707	11.97	4.60644	10.331	8.451	5.248	7.267	1	10.836	13.59	13.26	6.644	13.8	9.6	12.84	7.794	8.741	11.62	6.728	12.17	3.322	10.637	9.748
1-160	15	children	F	Cali	D	DWS	DF	6	NA	Secondary	0	0	0	320.6	378.9	66	0	0	44.1	0.361166	10.308	12.13	8.331	7.34	6.524	11.73	8.622	12.18	1.91883	10.033	8.331	4.7	6.524	2	10.768	12.7	6.044	5	12.98	10.071	12.45	7.6	7.644	11.65	5.907	11.61	3	10.658	8.794
1-161	23	adult	F	Cali	D	DWS	DF	6	NA	Primary	1	1	0	164.8	138.4	122	0	0	42.6	0.571429	10.222	12.77	8.295	7.524	5.322	11.32	9.14	13.13	2.58351	9.997	8.384	5	6.555	1	10.18	13.5	7.129	6.883	12.08	9.19	12.22	8.011	9.145	11.31	6	10.783	3	10.945	9.299
1-162	31	adult	F	Cali	D	SD	organ damage	3	-1	Primary	1	1	0	1508	897	149	0	0	43.6	0.7633	11.82	12.3	10.069	11.19	6.392	12.84	9.676	11.97	2.87711	11.04	9.714	5.954	7.644	1	11.92	14.45	11.17	7	13.87	11.61	12.79	9.285	10.257	13.29	7.768	12.62	5.248	10.407	10.997
1-163	12	children	M	Cali	D	DWS	DF	5	NA	-	1	0	0	347.7	629.5	32	0	0	46.7	0.511495	10.127	11.89	7.492	6.358	4	11.08	8.845	13.22	1.89706	9.778	8.801	4.7	5.755	2.585	10.649	13.2	6.492	5.858	12.05	9.919	12.03	8.267	7.087	11.39	5.322	12.09	3.322	10.642	9
5-004	25	adult	M	Bucamaranga	DWS	DWS	DHFI	5	NA	Secondary	1	1	0	266	322	13	1	1	44.6	0.644401	10.342	12.01	7.807	8.889	6.209	10.989	8.219	12.98	2.82921	9.873	7.492	4.322	6.322	1	10.061	13.09	7.267	7	12.5	8.925	12.68	7.943	8.313	10.707	5.644	11.72	3.585	10.671	8.801
5-005	7	children	F	Bucamaranga	D	DWS	DF	7	NA	Secondary	1	1	0	NA	NA	90	0	0	37	0.124656	10.796	12.81	8.931	6.248	7.409	12.29	9.662	11.11	0.949942	10.506	8.994	4.907	7.375	1	11.29	14.21	4	6.426	12.93	10.723	12.62	8.96	8.721	12.14	6.459	12.27	1	10.638	9.707
5-009	20	adult	M	Bucamaranga	D	DWS	DF	4	NA	-	NA	0	0	130	204	31	0	0	50.8	0.165216	11.77	11.8	9.344	9.243	6.807	12.66	9.103	11.61	1.59758	10.498	11.19	5.644	7.6	1	12.14	13.76	8.16	7.741	13.67	10.793	12.07	8.17	10.19	13.27	6.492	11.6	5.17	9.954	10.973
5-010	10	children	F	Bucamaranga	D	D	DF	7	NA	Secondary	0	1	0	NA	NA	82	0	0	42.6	0.567039	10.347	13.2	8.304	8.508	5.087	12.07	9.585	12.21	2.39338	10.02	7.358	4.585	5.7	1	10.989	13.32	5.392	3.807	13.09	9.592	12.71	6.755	7.109	11.74	5.585	11.85	2.585	10.898	8.066
5-011	17	children	F	Bucamaranga	DWS	DWS	DHFII	4	NA	Secondary	1	1	0	371.5	524.4	24	0	0	40.1	0.850049	10.445	12.61	8.17	10.224	4.459	11.6	6.833	13.09	5.03709	9.409	8.022	4.322	3.585	1	9.925	11.61	9.459	5.087	13.75	9.392	13.07	6.977	7.585	11.11	4.322	10.033	1	11.01	8.524
5-012	6	children	M	Bucamaranga	D	D	DF	5	NA	Secondary	1	0	0	NA	NA	179	0	0	32	0.374424	10.498	12.44	8.492	7.895	6.285	11.85	9.468	10.97	2.24431	10.165	8.2	4.459	7.229	1	10.964	13.68	6.781	5.248	12.68	9.798	12.42	8.098	7.409	11.65	5.807	12.15	5	10.549	8.6
5-013	18	adult	F	Bucamaranga	DWS	DWS	DHFII	7	NA	Secondary	0	0	0	75	61	85	1	0	41.5	0.641495	9.864	12.29	8.066	8.451	6.17	11.09	8.098	12.67	2.67009	9.807	7.229	4.7	5.392	2	9.697	13.11	6.392	5.644	11.83	9.124	12.47	6.883	8.426	10.867	4.807	11.25	2	10.898	8.948
5-014	18	adult	F	Bucamaranga	DWS	DWS	DF	7	NA	Primary	0	0	0	NA	NA	181	1	0	-	0.176966	11.61	12.44	9.849	7.7	7.375	12.54	8.401	11.54	1.70761	10.447	9.044	5.17	6.285	1	10.833	13.78	6.555	7	14.86	10.16	12.85	8.229	8.418	12.01	6.209	11.93	4.807	10.197	10.162
5-015	6	children	F	Bucamaranga	DWS	DWS	DF	6	NA	Primary	1	1	0	127	174	52	0	0	39.9	0.571206	10.36	11.16	7.977	8.011	4.7	11.57	7.741	12.32	2.85358	10.202	9.145	5.644	4.807	1	10.867	12.09	8.375	6.728	12.45	10.177	11.71	7.714	8.129	12.14	4.17	11.38	3.807	10.353	9.57
5-016	15	children	F	Bucamaranga	DWS	SD	DHFIII	6	0	Secondary	1	1	0	62	141	16	0	1	40	0.875767	10.281	12.13	7.954	10.562	5.755	11.06	8.443	13.35	4.96275	9.629	7.555	4.459	5.907	1	10.095	12.94	11.25	6.459	11.88	9.349	12.3	8.358	8.714	10.969	5	11.22	1	11.01	9.195
5-017	14	children	M	Bucamaranga	D	D	DF	5	NA	Secondary	0	1	0	NA	NA	136	0	0	42.5	0.259899	10.545	12.16	8.451	7.585	6.858	11.61	9.243	11.29	2.20846	10.457	7.6	3.585	7.476	1	10.422	14.13	6.615	6.459	12.54	9.566	12.39	7.426	8.418	11.31	6.459	12.51	4.459	10.807	9.558
5-018	9	children	M	Bucamaranga	DWS	DWS	DF	5	NA	Secondary	1	1	1	NA	NA	187	0	0	41.3	0.169764	11.34	12.18	9.011	9.185	7.907	12.39	9.771	10.435	1.55919	11.01	9.615	6.087	7.966	1	11.38	14.81	7.17	7.267	14.38	10.547	12.58	7.087	8.883	12.19	7.229	12.68	5	10.285	10.085
5-019	4	children	M	Bucamaranga	D	D	DF	5	NA	Secondary	1	1	0	NA	NA	90	0	0	41.7	0.457112	10.384	11.74	7.966	5.807	4.585	11.29	9.375	13.58	1.26013	9.765	8.592	3.807	5.459	1	10.728	13.07	3.807	6.285	12.5	9.922	11.98	7.687	8.19	11.87	5.248	11.51	1	10.598	9.637
5-020	2	children	M	Bucamaranga	DWS	DWS	DHFI	5	NA	Secondary	0	0	0	132	316	77	1	1	40.7	0.875767	10.082	11.66	7.248	10.202	4.459	11.12	7.966	13.46	4.85634	9.683	7.807	3.585	3.585	1	10.162	12.13	11.27	5.644	12.84	9.745	12.58	6.781	7.555	11.11	4.17	11.26	4.459	10.688	9.16
5-021	6	children	M	Bucamaranga	DWS	DWS	DHFII	7	NA	Secondary	1	1	1	495	305	43	1	1	44.9	0.695806	9.904	12.13	7.476	8.033	4.322	10.992	8.508	13.24	3.42453	9.655	8.033	4.459	5.087	1	10.207	12.68	7.555	6	12.29	9.267	12.46	6.833	7.644	11.01	5.322	11	2	10.757	8.539
5-022	15	children	M	Bucamaranga	DWS	DWS	DF	4	NA	Secondary	1	1	0	21	35	81	0	0	47	0.252897	11.72	12.42	10.257	9.758	8.18	13.01	9.622	9.555	2.43192	10.917	8.418	5.392	7.248	1	11.62	14.33	8.592	7.358	15.51	10.638	13.23	9.039	8.977	12.06	6.7	13.16	4.907	10.414	9.974
5-023	6	children	M	Bucamaranga	D	D	DF	5	NA	Primary	0	1	0	NA	NA	137	0	0	37.4	0.262486	10.56	11.84	8.19	5.7	6.615	11.72	9.426	11.81	1.75854	10.522	7.943	4.585	6.129	1	10.706	13.99	6.209	6.672	12.7	9.804	12.35	8.14	8.531	11.44	5.585	12.66	4.322	10.197	9.547
5-024	24	adult	M	Bucamaranga	D	DWS	DF	6	NA	Secondary	1	1	0	41	81	109	1	0	46.6	0.567039	10.687	11.39	7.883	9.103	4.17	11.4	9.626	12.59	4.17128	10.262	6.17	4.17	6.858	1	10.353	13.09	10.568	7.508	12.64	9.948	11.98	7.966	7.87	11.19	6.492	12.4	1	10.288	9.574
5-025	6	children	F	Bucamaranga	D	DWS	DHFI	6	NA	Secondary	1	1	0	222	184	92	0	0	37.3	0.412814	10.182	12.09	8.087	7.066	5.7	11.24	8.883	12.54	2.69876	10.044	8.087	4.17	5.907	2	10.271	12.87	7.629	6.285	11.96	9.687	12.23	7.845	7.954	11.21	5.858	11.87	2.585	10.622	9.17
5-026	6	children	F	Bucamaranga	DWS	DWS	DHFII	5	NA	Secondary	1	1	0	NA	NA	94	1	0	41.1	0.602039	10.373	12	7.907	7.954	5.322	11.35	8.109	12.56	2.91216	10.19	8.19	3.322	4.807	1	10.134	12.5	7.022	4.7	12.32	9.405	12.6	8.714	7.895	11.17	6.426	10.89	3.807	10.558	8.839
5-027	7	children	F	Bucamaranga	DWS	DWS	DF	4	NA	Secondary	0	1	0	32	116	44	0	0	43.7	0.435799	9.711	11.55	7.476	7.044	5.585	11.01	7.7	12.51	2.33865	9.889	7.687	4.459	4.907	2	9.916	12.1	5.907	4.322	12.47	9.562	12.46	7.672	6.644	10.855	4.322	11.79	3.322	10.529	8.285
5-028	15	children	M	Bucamaranga	DWS	DWS	DF	6	NA	Secondary	0	0	0	68	98	19	0	0	50	0.657171	10.003	11.85	6.858	9.243	4.322	11.1	8	13.4	3.9037	9.508	7.109	4.807	6.129	1	9.957	12.47	8	6.285	11.81	9.022	12.44	7.304	7.658	10.716	5.322	11.08	1	10.963	8.459
5-029	6	children	F	Bucamaranga	D	D	DF	7	NA	Primary	1	0	0	NA	NA	129	0	0	42.1	0.233137	11.06	12.33	8.331	8.375	7.109	12.32	9.061	11.53	1.95052	10.628	9.817	5.248	6.883	1	11.37	13.72	7.524	7.358	13.57	10.504	12.54	8.651	8.907	12.51	5.755	13.23	4	10.127	10.02
5-030	4	children	F	Bucamaranga	D	SD	DHFIII	6	-2	Secondary	1	1	0	52	90	65	0	0	46.2	0.804034	9.954	12.18	7.629	9.913	4.322	11.05	8.16	12.98	4.28655	9.707	8.539	3.322	4	1	10.122	12.74	9.326	5.17	12.33	9.214	12.57	7.322	7.87	11.14	4.459	10.856	3	10.743	8.768
5-031	2	children	M	Bucamaranga	D	DWS	DF	2	NA	ndet	1	0	0	19.7	61.4	193	0	0	-	0.273126	11.76	13.46	8.925	9.317	6.358	12.95	8.16	10.895	3.61454	11.37	8.895	3.322	5.807	1	10.655	14.32	8.629	6	14.88	9.966	14.24	6.907	8.7	11.71	5.087	11.95	5.459	10.869	9.629
5-032	10	children	F	Bucamaranga	DWS	DWS	DHFII	6	NA	Secondary	0	0	0	44	79	109	1	0	39.7	0.401334	10.69	12.33	8.087	6.585	3.807	11.51	9.966	12.56	1.81692	10.098	8.925	5.248	5.524	2	10.905	14.09	6.555	6.358	12.5	10.142	12.1	8.087	8.735	11.62	6.285	12.24	3.322	10.999	9.422
5-033	12	children	F	Bucamaranga	DWS	DWS	DHFII	2	NA	Secondary	0	1	0	185	315	43	1	0	40.8	0.669191	11.09	12.26	8.409	10.003	6.492	12.27	9.055	10.264	2.5676	10.664	7.858	5	7	3	10.669	14.15	8.728	6.858	14.41	11.08	12.92	8.267	8.788	11.75	6.17	12.35	3	10.685	9.267
5-034	19	adult	M	Bucamaranga	DWS	DWS	DHFII	6	NA	Secondary	0	0	0	520	445	35	1	0	46.8	0.850049	10.635	11.98	7.615	10.248	5.524	11.41	8.644	13	4.66512	9.925	7.426	4.807	6.129	1	10.494	13.31	10.618	6.248	12.74	9.551	12.42	7.358	7.644	11.17	5.644	11.27	1	10.847	9.34
5-035	6	children	F	Bucamaranga	DWS	DWS	DHFII	4	NA	Secondary	1	1	0	22	50	70	1	0	39.9	0.224319	10.43	11.43	9.165	6.248	7.7	11.54	8.451	12.16	1.83676	10.217	8.401	5.248	6.044	1	10.583	13.43	6.209	6.492	12.99	9.535	12.28	8.7	9	11.33	5.585	11.94	4.7	10.811	9.5
5-036	6	children	M	Bucamaranga	D	D	DF	7	NA	Secondary	0	0	0	NA	NA	118	0	0	37.7	0.457112	10.91	11.42	7.728	5.392	3.585	11.41	9.539	13.57	0.552792	10.05	8.5	4.807	6.492	1	10.943	13.69	4.17	7.392	12.7	10.106	12.16	7.741	8.313	11.97	6.248	12.08	4	10.596	10.145
5-037	9	children	M	Bucamaranga	DWS	DWS	DHFI	5	NA	Primary	1	1	0	253	340	99	0	0	45	0.361166	10.403	11.07	7.954	6.524	5.459	11.42	8.577	12.54	2.1964	10.006	8.966	5.392	6.459	1	10.522	12.85	6.392	6.322	12.69	9.948	12.19	8.366	7.833	11.53	5.7	11.9	2	10.412	9.209
5-038	3	children	F	Bucamaranga	DWS	DWS	DHFI	6	NA	Secondary	1	0	0	145	154	88	0	0	38	0.534969	9.785	12.33	7.17	5.322	3.807	10.855	8.331	13.42	0.52764	9.504	8.547	4.585	4.585	1	10.306	12.2	2	5.755	11.82	9.119	12.28	7.129	6.129	11.17	2	10.922	1	10.794	8.864
5-039	27	adult	M	Bucamaranga	D	D	DF	4	NA	Secondary	1	0	0	NA	NA	109	0	0	-	0.391858	10.248	11.68	8.547	8.392	6.322	11.28	8.721	11.6	2.12577	10.364	7.858	4.322	6.954	1	10.443	13.52	6.492	5.7	12.6	9.721	12.21	7.392	7.781	10.963	5.17	11.75	4	10.069	9.028
5-040	4	children	F	Bucamaranga	DWS	DWS	DF	6	NA	Secondary	1	0	0	NA	NA	166	1	0	-	0.273126	11.27	12.58	9.039	8.109	4.459	12.37	8.721	10.342	1.4596	10.6	10.145	5	6.248	1	11.5	13.79	6.087	6.755	14.03	10.508	12.59	8.644	8.877	12.64	5.459	12.07	3.807	10.177	10.063
5-041	13	children	F	Bucamaranga	DWS	SD	DHFIII	5	-1	Primary	1	1	0	92	116	31	0	0	41.4	0.353186	10.461	12.21	9.087	7.476	4.907	11.64	6.931	12.74	4.0452	9.679	9.044	6.248	4.585	1	10.589	11.57	8.219	3.807	13.86	9.943	12.77	7.755	8	11.73	3.807	9.817	1	10.568	9
5-042	20	adult	M	Bucamaranga	DWS	DWS	DHFII	5	NA	Secondary	0	1	0	216	188	41	1	0	48.9	0.303913	11.72	13.33	10.02	9.811	8.555	12.73	9.358	11.62	2.38317	10.925	9.257	6	7.476	1	11.18	15.07	8.735	7.022	14.99	11.33	13.29	7.895	8.366	12.01	7.066	13.03	5.248	10.267	10.209
5-043	45	adult	M	Bucamaranga	D	D	DF	5	NA	Primary	0	0	0	NA	NA	125	0	0	42.7	0.289165	11.66	12.44	9.775	10.264	8.409	12.85	10.57	10.16	1.85423	11.92	8.707	6.248	8.989	1	10.783	15.79	8.358	7.755	14.67	10.508	12.98	9.15	9.317	11.68	7.585	13.72	5.644	10.422	10.324
5-044	11	children	F	Bucamaranga	DWS	SD	organ damage	5	0	Secondary	1	1	0	765	1175	52	0	0	39.2	0.911813	10.299	12.04	8.087	11.97	6.755	11.28	8.7	13.24	4.46288	10.142	7.615	5.248	6.492	2	10.338	13.54	13.03	6.907	12.28	9.414	12.72	7.907	8.839	11.29	5.524	12.03	3.807	10.811	9.647
5-045	10	children	M	Bucamaranga	D	DWS	DHFI	6	NA	Secondary	0	1	0	410	610	50	0	0	44.3	0.276035	10.459	11.25	8.219	6.977	7.931	11.24	8.833	12.17	1.19712	10.492	7.57	5.087	6.781	1	10.32	13.84	5.17	7.322	12.48	9.531	12.18	7.833	7.781	11.03	5.807	12.86	4.907	10.464	9.05
5-046	7	children	F	Bucamaranga	D	DWS	DHFII	2	NA	Secondary	1	1	0	29	60	69	0	0	41.1	0.644401	10.461	11.94	7.989	9.401	6	11.48	8.322	12.86	3.00649	9.883	9.371	4.807	6	1	10.683	13.28	8.435	6.615	12.41	9.414	12.23	8.033	8.845	11.62	4.585	11.52	3.807	10.594	9.629
5-047	9	children	M	Bucamaranga	D	D	DF	6	NA	Secondary	0	1	0	NA	NA	245	0	0	-	0.25896	10.451	12.87	8.238	9.353	7.409	11.78	9.267	11.75	3.41052	10.315	9.093	5.524	7.322	1	11.12	13.87	9.562	6.459	12.36	10.347	12.4	7.895	7.907	11.83	5.585	12.05	3	10.838	9.555
5-048	5	children	F	Bucamaranga	D	D	DF	3	NA	Primary	1	0	0	NA	NA	80	0	0	38.2	0.113353	11.12	11.21	9.375	6.907	7.409	12.11	9.05	10.95	1.3632	10.568	10.212	5.858	7	1	11.38	14.14	6.492	7.833	13.73	10.617	12.18	8.285	9.087	12.42	5.807	12.67	4.17	10.437	10.003
5-049	25	adult	F	Bucamaranga	DWS	SD	DSS	7	-2	Primary	0	0	0	172	145	48	0	0	41.5	0.676712	10.736	12.43	7.585	7.6	4.907	11.41	9.651	12.89	3.23613	10.172	7.443	4.7	5.858	1	10.439	13.6	7.066	6.426	12.91	9.655	12.64	7.19	7.426	10.847	5.392	12.45	1	10.628	9.087
5-050	22	adult	M	Bucamaranga	DWS	DWS	DHFI	7	NA	Secondary	0	1	0	37	53	59	0	0	50.4	0.66108	10.817	13.1	7.714	8.827	4.807	11.46	9.618	13.15	3.7117	9.877	6.285	3.585	6.392	1	10.437	13.04	8.807	6.358	12.6	9.375	12.61	7.476	8.665	10.604	5.755	10.788	3.807	10.97	9.129
5-051	5	children	M	Bucamaranga	D	DWS	DHFI	5	NA	Secondary	0	1	0	155	306	70	0	0	38.2	0.81238	9.651	11.42	6.883	8.658	4.907	10.629	7.781	13.73	3.67407	9.468	7.375	4.585	4.907	1	9.658	12.04	8.033	5.858	12.16	8.919	12.39	7.322	7.476	10.516	4.17	11.79	2.585	10.678	8.426
5-052	5	children	M	Bucamaranga	DWS	DWS	DHFI	4	NA	Secondary	0	1	NA	42	108	55	0	0	40.2	0.675531	10.822	11.33	8.109	9.366	6.728	11.62	8.801	12.86	3.21738	10.278	8.426	5.392	6.358	1	10.685	13.11	9.087	7.19	13.36	9.928	12.42	8.248	8.807	11.68	5.392	11.9	3	10.669	9.7
5-053	17	children	M	Bucamaranga	D	D	DF	6	NA	Secondary	0	0	0	NA	NA	142	0	0	45.5	0.39448	10.819	12.2	8.295	8.877	5.954	11.6	10.185	11.91	2.08617	10.455	8	4	6.7	2.585	11.03	14.38	7.755	6.426	12.68	9.886	12.3	7.6	9.214	11.23	6.644	12.2	4.807	10.64	9.18
5-054	7	children	F	Bucamaranga	DWS	DWS	DF	5	NA	Secondary	1	1	0	139	49	96	0	0	39.1	0.692637	10.16	11.7	8.022	8.366	5.7	11.19	8.547	12.99	3.31193	9.904	8.313	4.459	5.524	1	10.207	12.68	8.14	6.322	12.26	9.592	12.14	7.919	7.687	11.09	4.322	11.59	3	10.765	9.119
5-055	12	children	M	Bucamaranga	DWS	DWS	DHFII	5	NA	Secondary	1	0	0	NA	NA	64	1	1	44.1	0.65146	9.539	11.68	6.755	6.285	3.807	10.457	7.943	13.49	3.16546	9.388	6.954	3.807	3.807	1	9.633	11.87	6.285	5.392	11.65	8.858	12.18	7.087	7.15	10.351	4.585	10.964	2	10.57	8.18
5-056	20	adult	M	Bucamaranga	DWS	DWS	DF	7	NA	Secondary	0	1	0	56	90	57	0	0	50.3	0.825661	10.264	11.62	8.011	9.581	5.858	11.4	8.6	12.38	3.33133	10.145	7.794	4.322	6	1	10.224	12.99	8.644	5.858	12.9	9.224	12.28	7.443	7.426	10.989	5.644	12.06	3	10.267	8.954
5-057	21	adult	F	Bucamaranga	DWS	DWS	DHFII	5	NA	Secondary	0	1	0	NA	NA	75	1	0	44.3	0.8916	10.269	12.29	8.19	14.35	5.585	11.37	8.741	12.54	5.08261	9.861	8.066	4	5.807	1	10.516	12.73	13.26	5.392	12.72	9.64	12.67	7.285	7.687	11.56	5.524	11.77	2.585	10.114	9.055
5-058	9	children	F	Bucamaranga	DWS	DWS	DF	6	NA	Secondary	1	1	1	75	128	49	0	0	43.8	0.676712	10.57	11.37	8.066	7.741	5.585	11.41	8.658	12.77	2.40655	9.889	8.516	4.459	5.807	1	10.472	13.18	7.15	6.755	13.05	9.954	12.14	7.907	8.5	11.38	6.044	11.67	3	10.301	9.371
5-059	8	children	M	Bucamaranga	DWS	DWS	DHFII	6	NA	Secondary	1	1	0	27	56	60	1	0	39.2	0.457112	10.78	11.01	8.109	4.907	6	11.36	8.728	13.74	1.39422	10.137	8.257	5.17	6.248	1	10.757	13.09	5.322	7.129	12.48	9.811	11.93	8.066	7.629	11.53	5.392	11.48	4	10.678	10.031
5-060	9	children	F	Bucamaranga	D	DWS	DF	6	NA	-	1	1	0	NA	NA	88	0	0	43.3	0.619937	10.116	12.02	8.16	8.539	6.954	11.26	8.852	13.51	2.47075	9.731	8.267	5.087	6.524	1	10.14	13.37	6.781	6.807	11.96	9.687	12.42	8.18	7.807	11.1	5.459	11.72	3.585	10.945	9.349
5-061	6	children	M	Bucamaranga	DWS	DWS	DF	6	NA	Secondary	0	0	0	NA	NA	84	0	0	41.7	0.602039	10.362	11.47	8.392	7.895	6.358	11.77	8.358	12.69	2.6755	10.077	7.989	4.459	6.358	1	10.457	13.08	7.615	6.459	12.33	9.464	12.17	8	7.807	11.42	5.17	12.07	3.585	10.366	9.807
5-062	6	children	M	Bucamaranga	D	DWS	DF	10	NA	-	1	1	0	30	70	142	0	0	34.6	0.206941	10.794	11.82	7.989	8.109	6.907	12.23	9.253	10.937	2.86974	10.591	9.426	5.644	6.954	1	11.47	13.88	7.794	6.285	12.97	10.57	12.49	8.839	7.615	12.23	6.459	12.52	1	10.369	9.581
5-063	9	children	F	Bucamaranga	D	DWS	DF	5	NA	Primary	1	0	0	15	46	73	0	0	-	0.361166	10.545	11.43	8.392	6.358	5.907	11.54	8.943	12.44	1.3115	10.093	8.622	4.7	6	2	10.537	13.23	5.7	5.807	13.17	10.14	12.22	8.443	7.539	11.41	5.524	11.91	4.322	10.317	9.512
5-064	8	children	M	Bucamaranga	DWS	DWS	DHFII	4	NA	Secondary	1	0	1	70	87	67	1	0	42.7	0.292909	11.18	11.87	7.714	6.954	4.907	11.79	10.683	12.62	1.77149	10.695	8.637	4.907	6.492	1	11.39	14.45	6.358	7.409	12.6	10.335	12.51	8.358	8.931	11.54	6.728	12.48	3.807	10.798	9.849
5-065	31	adult	M	Bucamaranga	D	DWS	DHFII	5	NA	Primary	0	0	0	NA	NA	176	1	0	-	0.185334	12.66	14.01	9.589	9.15	7.209	12.97	9.317	11.02	3.21298	10.79	6.672	5.322	7.615	1	11.24	14.38	9.714	7.687	14.62	10.51	14.06	8.14	8.931	12.56	6.459	11.22	5.322	10.295	11.24
5-066	25	adult	F	Bucamaranga	DWS	DWS	DHFII	4	NA	Secondary	1	1	1	NA	NA	82	1	0	-	0.769904	10.401	12.18	8.925	12.02	7.209	11.48	8.555	12.6	4.19741	10.036	8.129	4.459	6.044	1	10.409	13.18	10.984	5.755	12.97	9.061	12.66	7.539	8.033	11.42	5.392	11.71	4.459	10.637	9.375
5-067	4	children	F	Bucamaranga	DWS	DWS	DHFI	4	NA	Secondary	1	1	0	226	350	42	0	0	-	0.708079	10.222	11.72	8.022	9.238	4.459	11.16	7.209	13.27	4.54919	9.721	8.313	4.807	5.087	1	10.134	11.79	9.658	6.358	12.56	9.267	12.8	7.629	7.322	11.38	5.248	10.872	1	10.773	9.205
5-068	14	children	M	Bucamaranga	DWS	DWS	DHFII	5	NA	Secondary	0	1	0	90	126	63	1	0	47.9	0.135809	11.04	12.12	9.276	9.006	8.238	12.57	9.679	11.36	2.21878	10.617	8.418	6.087	7.129	1	11.01	14.16	8.418	6.931	14.58	10.731	12.67	8.768	9.344	11.74	6.807	13.29	4.807	10.19	9.375
5-069	20	adult	F	Bucamaranga	DWS	DWS	DHFII	5	NA	Secondary	1	1	0	NA	NA	10	1	0	44.6	0.652927	10.15	12.02	8.392	7.741	5.459	11.23	8.801	12.22	2.93194	10.2	6.426	3.585	5.755	1	10.077	13.03	6.781	6	12.38	9.384	12.36	7.229	6.322	10.858	4.807	11.48	4.322	10.842	8.644
5-070	9	children	M	Bucamaranga	D	DWS	DF	5	NA	Secondary	0	0	0	NA	NA	118	0	0	40	0.844747	10.212	11.35	7.209	9.91	6.7	11.32	8.592	12.23	3.29922	10.185	8.562	3.585	5.459	1	10.313	12.57	9.43	6.615	12.7	9.683	12.03	7.919	7.6	11.2	4.907	12.26	4.322	9.892	9.219
5-071	7	children	M	Bucamaranga	DWS	DWS	DF	5	NA	Secondary	1	0	0	39	87	35	0	0	41.8	0.825661	10.109	11.04	7.6	9.765	6.358	11.1	9.066	12.53	2.88326	10.426	8.267	3.585	5.392	1	10.439	13.25	7.919	6.524	12.6	9.655	12.05	7.919	7.19	11.06	5.524	12.05	4.17	10.295	8.366
5-072	12	children	M	Bucamaranga	DWS	DWS	DHFII	5	NA	Secondary	0	0	1	92	96	90	1	0	47.8	0.675531	10.301	11.91	8.401	8.418	6.644	11.37	8.943	12.86	2.85367	9.977	8.366	4.459	5.807	1	10.592	13.11	7.794	6.781	12.38	9.562	12.13	7.687	8.209	11.34	5.248	11.93	3.322	10.579	9.234
5-073	25	adult	F	Bucamaranga	DWS	DWS	DHFI	4	NA	Secondary	1	0	0	170	130	38	0	0	45.6	0.753252	11.47	11.76	8.443	10.685	3.807	11.99	10.671	12.65	2.60897	10.822	7.768	5.087	6.977	1	11.43	14.09	8.755	7.524	13.17	10.51	12.51	9.033	8.989	12.21	6.755	11.74	4.459	10.589	10.308
5-075	12	children	F	Bucamaranga	DWS	DWS	DF	5	NA	Secondary	1	0	0	NA	NA	78	0	0	41.7	0.511495	10.222	11.93	7.644	5.459	3.585	10.932	8.989	13.07	1.84925	9.704	8.066	3.807	5.585	1	10.257	12.67	5.248	6.285	11.93	9.405	12.17	8.304	8.16	11.12	5.459	10.667	3.585	10.736	8.989
5-076	4	children	M	Bucamaranga	DWS	DWS	DHFII	6	NA	-	1	1	0	197	269	87	1	0	40	0.511495	10.214	11.18	7.555	5.322	6.044	11.01	8.426	13.33	1.13437	9.823	9.129	4.322	5.954	1	10.508	12.96	4.7	6.907	12.06	9.687	11.89	7.755	8.392	11.28	5.7	11.95	3.322	10.461	9.504
5-077	17	children	F	Bucamaranga	DWS	DWS	DHFII	7	NA	Secondary	1	1	0	364	270	90	1	0	38.2	0.66108	10.651	12.33	7.966	8.5	3.322	11.38	9.43	13.53	2.95389	9.604	8.451	4.459	6.392	1	10.635	13.21	7.977	6.728	12.6	9.745	12.27	8.375	8.607	11.64	5.524	10.947	3	10.77	9.711
5-078	8	children	F	Bucamaranga	DWS	DWS	DHFII	7	NA	Secondary	1	1	1	112	154	76	1	0	41.6	0.626055	10.476	12.04	7.807	8.17	4.459	11.18	9.435	13.09	3.36056	9.913	8.375	5.17	5.459	1	10.428	12.94	7.539	5.585	12.39	9.852	12.23	8.358	7.989	11.33	4.459	11.66	1	10.604	9.209
5-079	10	children	M	Bucamaranga	DWS	DWS	DHFII	6	NA	Secondary	1	1	0	72	90	84	0	0	38.6	0.601236	10.577	12.26	8.459	8.82	7.17	11.46	8.839	13.05	3.20616	9.972	7.629	5.459	6.907	1	10.399	13.8	8.219	7.19	12.8	9.581	12.98	7.907	9.496	10.979	6.392	12.69	2.585	11.17	9.443
5-080	15	children	F	Bucamaranga	DWS	DWS	DHFII	5	NA	Secondary	0	1	0	299	163	64	1	0	40.5	0.652927	10.111	11.37	7.539	7.714	4.907	11.09	8.547	12.74	3.74335	9.855	8.066	4.459	5.907	1	10.253	12.66	8.392	6.358	12.41	9.849	12.37	7.615	7.409	11.19	5.644	12.02	1	10.592	8.937
5-081	6	children	F	Bucamaranga	DWS	DWS	DHFI	5	NA	Secondary	1	1	0	NA	NA	67	0	0	43.6	0.666788	9.788	11.33	7.409	5.644	2.585	10.767	8.845	12.99	2.45721	10.014	7.066	3	3.807	1	9.907	12.76	5.392	5.858	11.99	9.362	12.07	7.066	7.931	10.741	4.7	11.42	2.585	10.562	8.304
5-082	6	children	M	Bucamaranga	DWS	DWS	DF	5	NA	Secondary	1	1	1	127	170	100	0	0	42.1	0.505429	11.14	11.91	9.214	11.1	9.205	12.72	10.222	10.455	2.47968	10.881	7.966	6.322	8.555	1	11.29	14.99	9.861	6.883	13.93	10.758	12.51	8.948	8.741	12.02	7.426	13.5	5.392	10.074	9.551
5-083	10	children	M	Bucamaranga	DWS	DWS	DF	5	NA	Secondary	1	1	0	85	239	77	0	0	45.3	0.651349	10.445	12.27	9	9.977	6.615	12.03	8.418	11.65	3.08432	9.901	8.925	5.17	6.807	1	11.01	13.23	9.082	5.585	13.55	10.353	12.51	8.257	8.304	11.53	5.907	12.01	4	10.453	9.562
5-084	14	children	F	Bucamaranga	DWS	DWS	DHFI	7	NA	Primary	1	1	0	20	37	55	0	1	44	0.472367	10.219	10.642	7.845	7.492	4.907	11.01	8.098	12.47	2.28956	10.19	8.066	4.322	5.807	1	10.162	12.49	6.833	5.755	12.31	9.731	11.9	7.87	7.492	11.32	5.322	11.75	4.17	10.077	8.728
5-085	29	adult	M	Bucamaranga	D	DWS	DHFI	7	NA	Secondary	0	1	0	NA	NA	72	0	0	53.5	0.763942	11.12	12.51	8.852	10.863	5	11.77	10.304	12.46	3.03169	10.283	8.011	4.585	6.977	1	11.12	14.16	9.205	7.109	13.07	10.358	12.36	8.267	8.508	12.01	7.304	11.17	4.7	10.967	9.798
5-086	12	children	M	Bucamaranga	DWS	DWS	DHFI	5	NA	Primary	1	1	0	NA	NA	70	0	0	43.8	0.469007	10.699	10.923	8.285	8.665	7.392	11.58	9.022	12.49	2.69347	10.572	9.622	5.755	7.392	1	10.707	13.94	8.484	7.687	12.93	10.195	12.24	9.155	7.229	11.53	6.492	13.43	2	10.311	9.384
5-087	10	children	M	Bucamaranga	DWS	DWS	DF	6	NA	Secondary	1	1	0	79	93	46	0	0	40.5	0.364461	10.919	11.51	8.392	6.883	4.17	11.58	10.238	12.4	2.44153	10.464	9.794	4.585	6.17	1	11.4	14.62	6.883	7	12.84	10.697	12.18	8.322	8.435	12.32	6.585	12.67	1	10.551	10.137
5-088	15	children	F	Bucamaranga	DWS	DWS	DHFII	5	NA	Secondary	1	0	0	65	77	62	0	0	42.4	0.511495	10.116	12.61	7.443	6.248	4.807	10.892	8.852	13.82	2.74463	9.248	8.426	4.459	5.954	1	10.243	12.47	6.248	6.524	11.65	9.322	12.23	7.392	7.57	11.13	5	10.923	2	11.1	9.155
5-089	11	children	M	Bucamaranga	D	DWS	DF	3	NA	Primary	0	0	0	NA	NA	77	0	0	42.7	0.137491	11.71	12.26	9.551	8.651	8.943	12.5	10.262	11.58	2.37366	11.63	7.392	6.209	7.966	1	10.484	14.98	8.644	8.322	14.36	10.576	12.74	8.693	9.589	11.45	7.6	14.41	3.807	10.719	10.093
5-090	12	children	F	Bucamaranga	D	D	DF	5	NA	Primary	0	0	0	NA	NA	118	0	0	44	0.199955	10.735	11.84	8.615	6.781	5.907	11.73	9.098	11.33	1.57766	10.574	9.17	4.7	6.807	1	10.98	13.89	5.907	6.615	13.2	9.904	12.56	8.033	8.322	11.51	5.907	12.78	3.322	10.103	9.655
5-091	21	adult	F	Bucamaranga	DWS	SD	DHFIII	5	0	Secondary	1	1	0	77	106	10	1	1	44	0.828509	9.966	12.11	7.768	10.811	4.907	10.883	8.508	13.07	4.51591	9.611	7.755	4	5.392	1	9.997	12.59	10.103	5.755	12.11	9.185	12.59	7.409	7.443	10.773	4.585	11.26	2	10.577	8.833
5-092	5	children	F	Bucamaranga	DWS	DWS	DF	7	NA	Secondary	1	0	1	NA	NA	88	1	0	37.6	0.459451	11.11	11.76	8.775	8.055	5.858	11.86	9.687	11.96	2.25639	10.504	9.214	5.248	6.555	1	11.17	13.77	7.644	6.807	12.86	10.791	12.12	7.741	9.543	12.19	6.285	11.44	3.807	10.672	9.989
5-093	26	adult	F	Bucamaranga	DWS	DWS	DHFI	7	NA	Secondary	1	1	0	80	139	52	0	1	41.2	0.633831	11.63	12.53	9.257	9.986	6.322	12.58	9.922	11.37	2.54226	10.954	8.87	5.248	7.375	1	11.27	14.72	8.451	7.087	13.95	11.13	12.84	8.755	8.375	12.19	6.883	12.42	4.459	10.905	10.366
5-094	19	adult	M	Bucamaranga	DWS	DWS	DHFI	7	NA	Secondary	0	0	0	55	93	39	0	1	46.8	0.186074	11.35	11.43	7.585	7.585	4.459	11.26	11.47	12.67	2.44319	10.98	7	5.087	6.358	1	11.61	15.43	8.098	7.492	13.2	10.736	12.29	7.322	7.644	11.44	7.476	13.21	5.087	10.706	9.028
5-095	10	children	F	Bucamaranga	DWS	DWS	DF	6	NA	Secondary	1	1	0	201	293	68	0	0	45.6	0.273126	10.856	12.16	8.852	9.145	4.459	11.94	9.335	11.49	1.96049	10.386	8.728	5.087	6.585	1	10.992	13.77	6.728	5.459	13.13	10.142	12.22	8.972	7.883	11.76	6.044	11.7	4.17	10.34	9.439
5-096	15	children	M	Bucamaranga	DWS	DWS	DF	5	NA	Secondary	1	1	1	21	51	90	0	0	51.5	0.529216	10.535	11.9	8.033	8.229	5.755	11.44	9.516	12.42	2.88886	10.502	7.833	4.322	6.807	1	10.693	13.84	8.257	6.285	12.57	9.731	12.13	8.022	7.443	11.22	6.426	11.7	4.322	10.78	9.317
5-097	14	children	M	Bucamaranga	DWS	DWS	DF	5	NA	Secondary	1	0	0	26	57	75	0	0	46.8	0.696848	10.433	12.09	7.895	9.704	7.267	11.46	9.17	12.08	3.20523	10.373	7.687	4.322	7.15	1	10.604	13.81	9.409	6.807	13.03	9.814	12.05	7.508	9.17	10.91	6.087	12.34	3.585	10.5	9.271
5-098	13	children	F	Bucamaranga	D	DWS	DHFI	5	NA	Secondary	0	1	0	NA	NA	96	0	0	42.3	0.727146	9.883	11.83	7.459	8.755	4.459	11.12	8.443	13.09	3.47393	9.811	7.426	4.17	4.7	1	9.969	12.63	7.714	5.459	12.6	9.468	12.32	6.931	7.285	10.733	4.807	11.68	2.585	10.664	8.615
5-099	14	children	F	Bucamaranga	DWS	DWS	DF	6	NA	Secondary	1	0	0	20	45	73	0	0	38.6	0.571429	10.219	12.63	7.755	7.443	4.17	11.37	9.129	13.18	2.71103	9.57	8.954	4	5.459	1	10.344	13.22	6.555	5.755	12.08	9.358	12.34	7.615	7.807	11.31	5.954	11.35	2.585	10.99	9.414
5-100	13	children	M	Bucamaranga	DWS	DWS	DF	6	NA	Secondary	0	0	0	NA	NA	56	0	0	46.7	0.529216	10.758	12.2	8.409	8.066	6.087	11.68	8.762	12.62	2.54859	10.276	8.948	5.17	6.954	1	10.95	13.65	7.19	6.459	12.63	9.807	12.22	7.907	8.14	12	6.087	11.64	2	10.702	9.725
5-101	9	children	M	Bucamaranga	DWS	DWS	DF	4	NA	Secondary	1	1	NA	135	287	45	0	0	35.8	0.792033	10.394	12.23	8.219	9.877	3	11.63	7.539	12.6	4.19118	9.224	7.585	5.392	4.807	1	10.137	11.52	8.15	5.17	13.14	10.111	12.92	7.755	8.295	11.38	4	10.313	1	11	9.093
5-102	8	children	M	Bucamaranga	DWS	DWS	DF	5	NA	Secondary	0	1	0	172	196	99	0	0	46.4	0.302233	10.474	11.6	8.219	8.435	7.426	11.68	9.05	11.86	2.22309	10.185	8.358	4.7	7.109	1	10.78	13.63	6.7	6.209	12.63	10.185	12.43	7.919	8.531	11.59	6.492	12.33	2.585	10.439	9.219
5-103	12	children	M	Bucamaranga	DWS	DWS	DF	4	NA	Secondary	0	0	0	NA	NA	200	0	0	-	0.199955	10.77	11.29	8.34	6.392	6.129	11.8	9.435	10.585	1.4407	10.468	8.17	4.322	7	1	10.954	14.01	5.524	6.585	13.02	10.214	12.22	7.807	8.209	11.75	5.755	12.33	3.322	10.192	9.414
5-104	11	children	F	Bucamaranga	DWS	DWS	DF	6	NA	Primary	1	0	0	NA	NA	173	0	0	44.7	0.100088	10.959	11.79	9.285	7.15	7.087	12.31	9.304	11.27	1.49366	10.418	9.34	4.7	7.6	1	11.05	14.2	6.459	6.907	13.85	10.775	12.37	8.96	9.647	12.06	6.17	12.58	4	10.351	9.842
5-105	9	children	F	Bucamaranga	D	DWS	DHFI	7	NA	Secondary	0	1	0	NA	NA	80	0	0	39.9	0.435799	9.827	12.81	7.358	6.285	3	11.21	8.451	12.56	1.81899	9.281	8.384	2	5.17	1	10.15	12.41	3.585	5.755	11.84	9.721	12.5	7.375	7.629	11.2	4.585	11.15	1	10.783	8.476
5-106	38	adult	F	Bucamaranga	DWS	DWS	DF	6	NA	equiv	1	1	0	110	147	91	0	0	35.6	0.602039	10.604	11.02	7.741	7.687	4.322	11.55	9.362	12.24	2.20696	10.182	8.098	5.17	6	1	10.364	13.11	6.807	6.248	13.58	10.326	12.25	7.524	7.644	11.17	5.7	11.97	3.585	10.165	8.972
5-107	17	children	F	Bucamaranga	DWS	DWS	DF	7	NA	Secondary	1	1	1	120	139	91	0	1	-	0.529216	10.564	12.21	7.845	8.044	5	11.48	8.119	12.72	3.01477	9.531	8.401	4.17	5.087	1	10.17	12.3	7.044	6.087	13.04	9.989	12.63	7.687	6.644	11.25	5.087	10.651	3.585	10.901	9.304
5-108	20	adult	F	Bucamaranga	DWS	DWS	DHFII	3	NA	Secondary	0	0	0	NA	NA	36	1	0	-	0.832253	11.67	13.46	8.827	13.08	5.17	12.38	7.443	12.52	5.30049	9.775	7.57	5.087	5.322	1	10.106	12.25	12.36	5.459	15.07	9.807	13.51	6	7.17	11.25	4.807	10.416	3.807	10.781	9.039
5-109	10	children	F	Bucamaranga	DWS	DWS	DHFII	6	NA	Secondary	0	0	0	NA	NA	67	1	0	46.9	0.41435	10.031	13.04	8.17	7.409	5.248	11.06	8.845	12.44	3.09333	9.807	7.15	4	6.044	1	10.155	13.42	7.209	6.209	11.68	9.426	12.44	8.209	7.931	10.579	4.807	11.39	3.322	11.08	8.883
5-110	21	adult	M	Bucamaranga	D	D	DF	5	NA	Secondary	0	0	0	NA	NA	134	0	0	45.5	0.361166	10.923	11.36	8.592	6.907	4.585	11.7	9.794	12.24	2.09668	10.439	8.109	4.459	7.285	1	10.861	14.16	7.248	7.17	12.91	10.134	12.04	7.931	8.238	11.53	6.285	12.69	3	10.047	9.919
5-111	14	children	M	Bucamaranga	DWS	DWS	DHFI	5	NA	Secondary	1	1	0	115	164	74	1	0	49.5	0.644401	10.32	11.69	8.304	8.366	4.907	11.19	8.615	12.88	2.99697	9.823	8.219	4.17	6.248	1	10.248	13.04	7.977	6.358	12.13	9.547	12.18	8.011	7.629	10.884	4.907	11.6	4	10.553	9.15
5-112	8	children	M	Bucamaranga	DWS	DWS	DF	6	NA	Primary	1	1	0	273	340	134	0	0	36	0.637632	10.62	11.55	8.011	10.127	7.375	11.59	8.794	11.56	3.66719	10.412	8.907	4.322	6.459	1	10.455	13.06	8.994	6.492	12.95	9.655	12.19	7.6	8.14	11.37	5.087	12.62	1	10.238	9.093
5-113	3	children	M	Bucamaranga	DWS	DWS	DHFI	4	NA	-	1	1	0	NA	NA	110	0	0	-	0.267777	10.238	9.253	8.129	7	7.17	11.3	8.96	12.06	1.42644	10.377	8.672	4.322	6.781	1	10.577	13.83	5.954	7.022	12.62	10.074	12.03	8.129	8.895	11.39	5.954	13.21	3.585	9.928	9.384
5-114	15	children	M	Bucamaranga	DWS	DWS	DF	6	NA	Secondary	1	1	0	NA	NA	158	1	0	44.4	0.499032	10.326	11.54	7.907	7.508	5.644	11.07	8.418	12.98	2.76794	9.658	8.15	5	6.358	1	10.283	12.67	7.672	6.7	12.37	9.637	12.1	7.741	8.304	11.07	5.755	11.74	3.585	10.806	9.248
5-115	11	children	M	Bucamaranga	DWS	DWS	DF	7	NA	Secondary	0	0	0	NA	NA	142	0	0	41.4	0.598015	10.428	9.889	6.644	7.658	3.322	11.14	9.335	12.64	2.51641	10.14	6.459	3.807	4.322	1	10.618	13.38	6.358	5.459	13.38	9.934	12.19	7.615	7.392	10.992	5.459	11.98	3.322	10.217	8.087
5-116	19	adult	M	Bucamaranga	DWS	DWS	DF	4	NA	Secondary	1	0	0	51	61	52	0	0	-	0.514939	10.695	11.18	9.109	10.535	7.109	11.56	8.592	11.94	2.61987	10.464	8.937	5.17	6.285	1	10.392	13.41	9.439	6.615	14.19	9.768	12.29	8.276	8.801	11.56	6.492	12.36	5.524	9.665	9.439
5-117	12	children	F	Bucamaranga	DWS	DWS	DF	7	NA	Secondary	1	0	0	430	415	70	0	0	43.7	0.361166	10.671	12.17	8.451	6.644	5.7	11.75	9.119	12.15	1.30255	9.969	9.253	5.459	6.426	1	11.14	13.08	4.459	6.129	12.44	11.03	12.18	8.358	8.644	11.93	5.755	11.68	1	10.541	10.147
5-118	12	children	M	Bucamaranga	D	D	DF	7	NA	Primary	0	1	0	NA	NA	83	1	0	-	0.539617	10.711	11.48	8.18	9.2	5.17	11.56	9.087	12.08	2.82229	10.562	7.741	4.907	5.907	1	10.768	13.33	8.7	6.087	13.05	10.134	12.17	8.033	8.484	11.57	5.524	12	4	9.937	9.281
5-119	16	children	F	Bucamaranga	DWS	DWS	DF	4	NA	Primary	1	0	0	22	41	133	0	0	41.9	0.605226	11.01	12.32	9.748	9.626	6.755	12.21	7.977	11.23	3.39623	10.7	8.476	5.644	6.459	1	10.83	13.02	8.577	5.755	14.82	10.82	12.99	8.508	8.16	11.91	6.044	11.47	1	10.044	9.114
5-120	4	children	M	Bucamaranga	DWS	DWS	DHFI	6	NA	Secondary	0	1	0	97	234	71	0	0	41.7	0.838239	10.437	11.27	7.508	9.755	4.7	11.54	8.96	13.05	3.51198	10.175	9.488	4.7	5.907	1	10.845	13.07	9.017	6.954	12.47	10.743	11.91	8.516	8.276	11.94	5.087	12	1	10.47	9.693
5-121	15	children	F	Bucamaranga	DWS	DWS	DHFII	5	NA	Primary	1	0	0	182	158	70	1	1	40.1	0.806437	10.574	12.2	7.845	10.238	6	11.52	8.531	12.57	3.96483	9.755	9.055	4.17	5.248	1	11.08	12.55	8.858	5.858	13.03	9.983	12.45	7.907	7.492	11.94	4.907	11.26	1	10.541	9.388
5-122	4	children	M	Bucamaranga	D	D	DF	5	NA	Secondary	0	0	0	NA	NA	118	0	0	-	0.287574	10.379	11.55	8.077	7.658	7.17	11.9	8.15	11.79	3.01258	10.52	9.451	5.644	5.954	1	10.907	13.1	7.672	6.358	13.82	10.26	12.5	8.672	7.977	12.03	5.585	12.52	1	10.412	8.901
5-123	8	children	F	Bucamaranga	DWS	DWS	DF	6	NA	Primary	1	0	0	NA	NA	148	1	0	-	0.472367	10.195	11.59	7.907	7.524	5.322	11.33	8.728	11.98	1.69891	9.898	8.651	4.907	6.129	1	10.594	13.03	5.087	5.524	12.35	10.338	11.97	8.087	7.6	11.51	4.17	11.74	2	10.197	8.87
5-124	15	children	M	Bucamaranga	DWS	DWS	DF	5	NA	Secondary	0	1	0	44	85	64	0	0	51.7	0.66108	10.51	11.91	8.119	9.392	6.492	11.61	8.852	13	2.87598	10.14	8.539	4.7	6.954	2.585	10.697	13.16	9.071	6.285	12.62	9.969	12.26	8.18	7.555	11.53	5.7	12.01	3.322	10.731	9.543
5-126	6	children	M	Bucamaranga	DWS	DWS	DF	5	NA	Primary	1	0	0	NA	NA	196	0	0	44.4	0.345363	11	10.992	8.077	3	7.714	11.7	9.379	12.87	1.27974	10.932	9.238	5.392	7.714	1	10.992	14.16	5.17	8.077	12.65	10.061	11.88	9.994	8.539	11.39	5.807	13.52	1	10.375	9.823
5-127	28	adult	F	Bucamaranga	D	DWS	DF	5	NA	Secondary	1	0	0	NA	NA	113	0	0	-	0.493098	10.167	12.02	8.229	7.066	5.248	11.15	8.919	12.83	2.62634	9.827	8.418	4.322	6.883	1	10.369	12.95	6.728	7	12.16	9.401	12.35	7.7	8.807	11.27	5.7	10.845	2	10.711	9.145
5-128	34	adult	F	Bucamaranga	DWS	DWS	DF	4	NA	Secondary	1	1	1	NA	NA	58	0	0	-	0.541501	10.162	12.59	8.788	9.243	5.907	11.34	8.248	12.42	3.46504	9.358	8.044	4.907	5.392	1	10.101	12.93	7.728	5	13.24	9.248	13.04	6.17	8.728	11.3	5.17	10.416	3.807	11	8.82
5-129	3	children	F	Bucamaranga	D	D	DF	4	NA	Primary	1	0	0	NA	NA	250	1	0	34.9	0.199955	10.929	11.87	8.34	6.358	5.807	12.35	8.34	11.02	1.56967	10.48	9.907	5.954	6.358	1	11.53	13.51	6.322	6.17	13.82	10.678	12.12	8.679	8.864	12.93	4.807	11.6	4.459	10.631	9.937
5-130	12	children	M	Bucamaranga	D	D	DF	7	NA	Secondary	1	0	0	NA	NA	150	0	0	47.2	0.234396	11.4	12.28	9.155	7.833	7.129	12.31	9.574	11.75	1.65478	10.351	9.922	5.322	7.492	1	11.47	13.84	7.109	7.392	13.05	10.433	12.1	8.735	9.14	12.4	6.833	12.56	3.322	10.248	10.583
5-131	6	children	M	Bucamaranga	DWS	DWS	DHFI	5	NA	Secondary	1	1	0	NA	NA	85	1	0	-	0.233137	10.555	11.74	8.409	8.349	6.883	11.87	9.017	11.8	1.74542	10.317	9.414	4.322	6.755	1	10.78	13.92	6.426	6.492	12.91	9.755	12.5	8.672	8.484	11.67	5.7	12.52	4.807	10.172	9.257
5-132	22	adult	F	Bucamaranga	DWS	DWS	DF	6	NA	Secondary	1	1	0	31	45	76	0	0	39.1	0.438914	10.496	12.21	8.547	6	6.392	11.27	9.175	12.87	1.9228	10.226	8.18	5.392	7	1	10.085	13.77	6.426	6.858	11.81	9.335	12.68	8.435	9.64	11.2	6.585	11.6	5.248	10.869	9.304
5-134	8	children	M	Bucamaranga	D	D	DF	5	NA	Secondary	1	0	0	NA	NA	134	0	0	42.8	0.412814	10.214	11.34	7.954	5.524	6.044	11.16	9.093	12.54	1.68346	10.2	8.248	4.585	5.755	1	10.231	13.37	5.248	6.524	12.32	9.622	12.19	8.109	7.358	11.12	4.807	12.56	3.322	10.455	8.644
5-135	53	adult	M	Bucamaranga	D	D	DF	4	NA	Secondary	1	0	0	NA	NA	186	0	0	45.9	0.365083	10.989	11.88	9.299	8.524	7.426	11.83	9.2	12.72	2.08798	11.11	9.119	6	7.672	1	10.877	14.4	8.17	7.15	13.95	10.006	12.43	8.401	9.375	11.55	6.672	12.47	5.644	10.537	9.718
5-136	13	children	M	Bucamaranga	DWS	DWS	DF	5	NA	Secondary	1	1	1	NA	NA	126	0	0	-	0.472367	10.157	12.45	8.451	7.508	5.954	11.44	8.82	12.31	3.02399	10.119	7.476	3.807	5.807	1	10.264	13.27	7.375	6.17	12.43	9.426	12.47	7.833	8.066	10.932	5.7	11.47	3	10.768	9.087
5-137	22	adult	M	Bucamaranga	DWS	DWS	DHFI	7	NA	Primary	0	1	1	310	319	70	0	0	49	0.562762	9.931	11.55	8.322	9.253	6.129	11.22	8.087	12.64	3.7908	9.98	7.476	5.17	5.858	1	9.87	12.73	8.516	5.954	12.95	9.496	12.46	6.954	8.109	10.707	5.644	11.75	1	10.362	8.585
5-138	13	children	F	Bucamaranga	DWS	DWS	DF	5	NA	Secondary	1	1	0	73	97	69	1	0	40.1	0.472367	10.267	12.16	8.033	7.459	5.644	11.65	8.858	12.18	1.94731	9.618	8.827	4.322	6.672	1	10.974	13.1	5.644	5.392	12.22	9.516	12.48	7.977	7.989	11.81	5.392	10.649	4	10.776	9.271
5-139	2	children	F	Bucamaranga	D	D	DF	5	NA	Secondary	1	0	0	NA	NA	188	0	0	-	0.341308	10.895	12.41	8.547	8.508	4	12.12	9.397	11.58	3.78041	10.311	9.714	4.459	6.17	1	11.35	13.68	9.817	7.087	12.47	10.214	12.28	8.555	8.741	12.21	5.807	11.69	1	10.464	10.315
5-140	7	children	M	Bucamaranga	DWS	DWS	DF	5	NA	Secondary	0	1	0	250	399	99	0	0	38	0.674755	9.397	10.508	6.285	7.508	4.459	10.459	8.562	13.59	3.46721	10.119	5.248	2	4	2	9.707	12.84	7.492	5.524	12.23	9.439	11.92	6.459	6.044	9.745	4	12.73	3.322	10.301	7.977
5-141	14	children	F	Bucamaranga	D	D	DF	5	NA	Secondary	0	0	0	NA	NA	119	1	0	41.1	0.361166	10.512	11.51	8.276	6.285	4	11.51	9.262	12.42	2.05241	10.304	7.943	4.7	6.285	1	10.656	13.71	6.044	5.954	12.79	9.574	12.18	8.257	8.658	11.23	5.644	11.52	2.585	10.553	9.384
5-142	3	children	F	Bucamaranga	DWS	DWS	DF	4	NA	-	0	0	0	NA	NA	128	1	0	37.6	0.562919	10.558	9.91	7.883	8.827	5.807	11.36	8.585	12.75	2.39693	9.823	10.114	4.7	5.858	1	11.37	12.89	9.011	7.17	13.22	10.747	11.57	8.651	8.925	12.64	4.7	12.13	4.322	9.64	10.022
5-143	24	adult	F	Bucamaranga	D	D	DF	4	NA	Secondary	0	1	0	NA	NA	102	0	0	-	0.831657	10.938	13.02	8.304	10.106	6.285	11.88	9.922	12.21	3.54971	9.983	7.794	4.807	6.781	1	10.692	13.79	9.585	6.322	13.15	10.241	12.73	7.615	7.943	11.54	6.044	12.31	3.585	10.743	9.966
5-144	12	children	M	Bucamaranga	DWS	DWS	DF	7	NA	Secondary	0	0	0	NA	NA	198	0	0	-	0.630689	11.25	12.01	8.943	9.6	6.755	12.09	9.14	11.6	3.35776	10.253	10.274	4.907	7.285	1	11.24	13.67	10.006	8.098	13.06	10.665	11.82	8.304	8.864	12.66	6	12.48	1	10.202	10.145
5-145	14	children	F	Bucamaranga	DWS	DWS	DF	7	NA	Secondary	0	0	0	NA	NA	112	0	0	45.1	0.66108	11.19	12.47	7.907	8.781	5.7	11.8	9.539	13.32	3.2829	10.197	9.299	5.585	6.907	1	10.833	13.48	10.329	7.768	13.15	10.055	12.54	8.833	9.388	11.78	6.044	12.03	4.807	10.875	10.283
5-146	20	adult	F	Bucamaranga	DWS	DWS	DF	1	NA	Secondary	1	1	0	126.2	165.1	50	0	0	40.4	0.4328	11.74	12.71	9.299	9.439	6.524	12.75	8.781	12.02	2.88575	11.06	8.267	5.644	5.907	1	10.297	14.04	8.484	5.907	15.07	10.297	12.95	7.304	9.535	12	6.17	11.5	4.807	10.711	9.596
5-147	11	children	M	Bucamaranga	DWS	DWS	DF	6	NA	Secondary	1	0	0	NA	NA	194	0	0	38.4	0.66108	10.681	12.25	8.295	8.508	3.585	11.32	9.651	13.07	3.3899	9.969	7.443	4.585	6.7	1	10.416	13.9	9.344	6.781	12.19	9.943	12.46	7.943	8.418	11.11	6.209	11.4	4.459	10.771	9.276
5-148	8	children	F	Bucamaranga	D	DWS	DF	7	NA	Secondary	1	1	0	NA	NA	110	0	0	-	0.792033	10.82	12.72	8.531	9.781	5.322	11.87	8.637	12.75	3.83382	9.662	9.524	4.17	5.087	1	10.87	12.88	9.326	6	13.03	11	12.81	7.322	8.768	11.93	5.585	11.22	2.585	10.886	9.714
5-149	9	children	F	Bucamaranga	D	D	DF	4	NA	Primary	1	0	0	NA	NA	162	0	0	-	0.517869	10.931	11.73	8.762	7.658	6.322	11.84	8.484	12.75	2.03261	10.392	9.371	4.907	6.209	1	10.845	12.94	6.907	7.443	14.4	11.25	12.29	9.592	8.807	12.02	5.392	11.88	2.585	10.384	10.095
5-150	7	children	M	Bucamaranga	DWS	DWS	DHFII	2	NA	Primary	1	1	0	22	45	90	1	0	37.6	0.398491	11.49	12.08	9.455	7.768	8.304	12.31	9.877	12.45	1.02319	10.996	9.472	6.129	8.384	1	11.4	14.68	6.7	7.728	13.68	10.725	12.25	9.066	9.155	12.17	7.087	13.11	5.524	10.292	10.412
5-151	5	children	F	Bucamaranga	DWS	DWS	DF	3	NA	Secondary	0	0	0	NA	NA	91	0	0	37.1	0.640403	10.014	11.49	7.539	8.366	5.322	11.03	8.313	12.92	3.07591	9.91	8.267	3.585	5.644	1	10.152	12.6	7.585	6.285	11.87	9.679	12.6	7.267	7.768	11.18	5.7	11.7	3.322	10.474	9.103
5-152	37	adult	M	Bucamaranga	DWS	DWS	DF	7	NA	Secondary	1	1	1	110	130	47	0	0	-	0.559108	11.93	11.84	9.547	9.87	6.954	12.13	10.175	12.24	3.14159	10.913	8.877	6.615	7.781	1	11.47	14.37	10.957	8.229	13.03	10.941	12.69	8.96	9.919	12.57	7.459	11.99	3.585	10.613	10.852
5-153	45	adult	F	Bucamaranga	DWS	DWS	DF	6	NA	Secondary	1	0	0	NA	NA	151	1	1	-	0.517424	10.527	12.53	8.492	7.555	5.7	11.32	8.728	13.67	4.18997	9.622	9.05	5.322	6.459	1	10.349	12.97	9.547	6.585	12.45	9.543	12.24	7.267	8.459	11.61	6.129	10.757	1	11.35	9.539
5-154	5	children	F	Bucamaranga	D	D	DF	4	NA	ndet	0	0	0	NA	NA	150	0	0	-	0.356084	11.4	11.41	10.101	10.439	7.022	13.24	10.09	10.486	2.08995	11.68	9.29	5.644	7.672	1	12.35	14.56	9.253	5.954	14.11	11.57	12.24	9.295	8.966	13.13	6.728	12.56	6.615	10.14	9.91
5-155	12	children	M	Bucamaranga	DWS	DWS	DHFI	5	NA	Secondary	0	0	0	140	126	53	0	0	47.7	0.452797	9.922	12.48	7.524	7.022	1	10.957	7.907	13.11	4.0003	9.313	6.585	3.807	4.322	1	9.781	12.18	6.931	4.7	11.84	9.295	12.45	7.087	7.044	10.587	2	10.26	2	11.14	8.622
5-156	12	children	M	Bucamaranga	DWS	DWS	DHFII	6	NA	Secondary	0	1	0	NA	NA	55	1	0	38.4	0.840424	10.64	11.46	7.15	9.986	3	11.46	8.644	12.95	3.86372	9.892	8.728	4.459	5.524	1	10.713	12.85	10.095	5.459	12.9	10.14	12.14	7.755	7.539	11.79	4	11.34	3.807	10.482	9.508
5-157	58	adult	F	Bucamaranga	D	D	DF	6	NA	Secondary	0	0	0	NA	NA	90	0	0	-	0.65146	9.615	12.63	7.15	7.229	4.17	10.39	8.209	14.42	4.05163	8.539	6.392	3	5.087	2	9.276	11.64	7.585	5.7	11.15	8.238	12.59	6.322	7.358	10.087	3.807	9.455	2.585	11.51	8.665
5-159	6	children	F	Bucamaranga	D	DWS	DHFI	5	NA	Secondary	1	0	0	151	280	56	0	0	38.2	0.60602	9.852	11.42	7.714	8.276	6.931	11.18	8.435	13.25	2.69976	9.954	8.435	4.322	5.755	1	10.074	12.59	7.109	5.858	12.14	9.52	12.15	8.679	7.741	11.24	5.248	11.26	2.585	10.264	8.954
5-160	10	children	M	Bucamaranga	D	D	DF	5	NA	-	1	0	0	NA	NA	147	0	0	-	0.452797	9.957	11.72	8.098	6.555	5.322	11.2	8.022	13.4	2.51182	9.839	8.562	5	5.644	1	10.324	12.8	6.883	5.858	11.99	9.651	12.28	7.672	7.17	11.02	5.322	11.52	4.807	10.687	8.87
5-161	30	adult	F	Bucamaranga	DWS	DWS	DF	5	NA	Secondary	1	1	0	59	123	55	0	0	42.3	0.357161	10.008	12.5	8.229	7.267	6.087	11.24	8.658	12.72	2.68147	9.907	8.2	3.585	6.977	2	10.074	12.97	6.807	6.087	12.11	9.496	12.63	7.629	8.6	11.14	5.755	11.25	2	10.963	8.895
5-162	9	children	F	Bucamaranga	DWS	DWS	DF	5	NA	-	0	0	0	NA	NA	128	0	0	36.9	0.434633	9.994	11.64	7.658	4.907	4.807	11.07	8.775	12.88	1.15912	9.928	7.285	3.807	6.129	1	10.106	13	3.807	6.129	11.93	9.508	12.07	8.033	7.585	10.937	5.17	11.71	2	10.547	8.788
5-163	6	children	M	Bucamaranga	DWS	DWS	DHFI	7	NA	-	1	1	1	68	152	67	0	0	38.2	0.525347	11.28	11.22	8.937	8.19	6.615	11.67	10.152	12.34	2.37474	10.669	8.547	6.044	7.845	1	11.18	14.29	8.954	7.895	12.98	10.353	12.28	8.18	9.366	12.16	7.285	12.16	4.585	10.468	10.14
5-164	30	adult	M	Bucamaranga	DWS	DWS	DF	4	NA	Primary	0	0	0	69	70	77	0	0	46.7	0.657939	10.566	11.72	7.919	8.248	6.555	11.4	9.119	13.48	3.2059	9.997	9.16	4	6.524	1	10.796	12.83	8.7	7.15	12.78	9.904	12.14	7.907	8.34	11.65	5.7	11.34	2.585	10.676	9.823
5-165	2	children	M	Bucamaranga	D	DWS	DF	4	NA	Secondary	1	0	0	NA	NA	107	0	0	35.1	0.361521	10.753	10.687	7.845	6.585	7.066	11.72	9.129	13.09	0.584594	10.5	10.313	5.459	7.267	1	11.46	13.5	4.585	7.508	12.76	10.39	12.3	8.459	8.972	12.48	5.087	12.71	3.807	10.484	9.672
5-166	14	children	M	Bucamaranga	DWS	DWS	DF	2	NA	Primary	1	0	0	35	52	60	0	0	44.8	0.135809	11.69	12.61	9.758	8.948	7.977	12.96	9.566	11.08	2.41938	11.79	7	4	7.629	1	10.655	15.22	7.17	6.585	14.79	10.19	13.21	7.229	9.827	12.08	6.426	12.97	3.585	10.681	9.459
5-167	49	adult	F	Bucamaranga	DWS	DWS	DHFII	5	NA	Secondary	1	0	0	279	484	70	1	1	42.6	0.720012	11.13	12.79	9.604	11.76	8.087	12.31	8.629	12.37	3.89463	10.243	7.508	5.954	7.229	1	10.087	14.03	10.901	7.443	15.1	10.956	13.49	7.539	9.15	11.16	6.907	13.13	4	10.974	9.807
5-168	6	children	M	Bucamaranga	D	DWS	DF	6	NA	Secondary	1	0	0	23	46	65	0	0	41	0.457112	10.765	11.25	7.492	7.267	6.044	11.41	9.464	13.64	2.4745	9.811	8.858	5.392	5.322	1	11.08	13.17	7.15	7.629	12.79	10.031	11.88	8.366	7.539	11.91	4.907	12.46	2	10.464	9.963
5-169	2	children	F	Bucamaranga	DWS	DWS	DHFII	6	NA	Secondary	1	1	0	168	386	95	1	0	34.1	0.708079	10.074	11.48	7.492	8.966	4.459	11.3	8.401	13.26	3.53319	9.886	8.516	3.807	3.585	1	10.508	12.27	7.989	4.807	12.98	9.954	12.39	7.304	7.459	11.61	4.585	11.8	3.585	10.672	8.644
5-170	9	children	M	Bucamaranga	D	D	DF	7	NA	Primary	0	1	0	NA	NA	136	0	0	42.4	0.321637	10.212	11.3	8.129	6.585	7.34	11.37	8.443	12.48	1.53542	10.484	8.96	4.7	6.807	1	10.85	13.12	6.17	6.807	12.72	9.895	11.87	8.592	8.238	11.6	5.524	12.38	3.322	9.811	9.19
5-171	33	adult	F	Bucamaranga	D	D	DF	7	NA	Secondary	0	0	0	NA	NA	127	0	0	-	0.762877	11.18	11.43	9.119	10.209	5.17	11.54	10.253	13.16	2.33828	10.841	7.931	5.322	6.615	1	11.28	13.73	8.248	7.17	13.18	10.633	12.24	8.492	9.15	12.2	6.322	12.11	5	10.543	10.011
5-172	6	children	M	Bucamaranga	D	D	DF	4	NA	Primary	1	0	0	NA	NA	217	0	0	38.4	0.135809	11.38	11.81	9.558	8.883	8.762	12.45	9.313	11.77	2.57262	10.69	8.366	5.858	6.7	1	11.18	14.01	8.637	7.15	14.62	10.875	12.77	8.687	8.665	12.22	6.883	13.42	2.585	10.011	9.842
5-173	7	children	F	Bucamaranga	D	DWS	DF	6	NA	Secondary	1	1	0	56	81	91	0	0	38	0.511495	10.214	11.83	7.585	7.19	5	11.14	9.093	13.48	2.52903	9.986	8.34	4.7	5.755	1	10.51	12.86	7.066	7.022	12.25	9.83	11.97	7.931	7.585	11.49	5.644	11.64	3.585	10.935	9.262
5-174	9	children	M	Bucamaranga	D	D	DF	7	NA	Primary	1	1	0	NA	NA	217	1	0	38.8	0.645126	11.66	11.78	9.604	9.687	6.7	12.5	10.031	11.58	2.72379	10.56	9.535	6	8.18	1	11.72	13.93	10.063	7.19	13.56	11.03	12.32	9.243	9.791	12.61	6.931	12.21	3.322	10.278	10.366
5-175	7	children	F	Bucamaranga	DWS	DWS	DF	6	NA	Secondary	1	1	0	NA	NA	45	0	0	42.3	0.850049	10.583	12.16	7.966	10.671	2.585	11.63	9.087	13.07	4.70188	10.031	9.285	4.585	5.585	1	10.872	12.84	10.655	6.931	12.77	10.594	12.83	7.845	7.714	11.95	5.459	10.934	1	10.993	9.358
5-176	7	children	M	Bucamaranga	D	D	DF	5	NA	Secondary	1	0	0	NA	NA	123	0	0	43.1	0.443089	11.11	11.87	9.224	8.238	7.728	12.21	9.033	12.86	2.5816	10.439	7.7	5.644	7.066	1	10.881	13.59	7.858	6.555	14.6	10.466	12.6	8.735	9.539	11.4	6.644	12.38	2.585	10.605	9.439
5-177	24	adult	M	Bucamaranga	DWS	DWS	DHFII	4	NA	Secondary	1	1	1	250	206	119	1	0	44.9	0.305826	11.36	12.48	9.414	8.775	8.276	12.63	8.852	11.99	2.89588	11.06	8.322	5.087	6.672	1	10.881	14.05	8.679	6.883	15.28	10.466	13.33	8.508	8.788	11.6	6.17	12.54	3.585	10.295	9.384
5-178	11	children	M	Bucamaranga	D	D	DF	3	NA	Primary	0	1	0	NA	NA	241	1	0	-	0.436249	11.3	11.83	9.253	7.943	7.6	12.21	9.5	12.51	2.02903	10.963	9.129	5.459	7.6	1	11.28	13.98	7.977	7.629	13.89	10.375	12.19	9.129	9.219	11.84	5.755	12.52	4.585	10.416	9.781
5-179	34	adult	M	Bucamaranga	DWS	DWS	DF	7	NA	Secondary	0	0	0	NA	NA	47	0	0	47.3	0.571429	10.145	11.87	7.977	7.524	6	11.18	8.937	13.41	2.06716	10.053	7.629	4.907	6.492	1	10.433	12.98	6.17	6.644	12.03	9.488	12.07	7.919	7.883	11.1	5.459	11.61	4	10.771	9.022
5-180	8	children	M	Bucamaranga	D	D	DF	7	NA	Secondary	0	1	0	NA	NA	106	0	0	-	0.361521	10.853	12.08	7.781	5.858	6.807	11.72	9.781	13.1	2.2487	10.222	9.175	5.087	7.022	1	11.28	13.62	6.087	7.129	12.5	10.2	12.13	7.459	8.248	12.01	5.644	12.43	1	10.719	9.622
5-181	34	adult	F	Bucamaranga	D	D	DF	7	NA	Secondary	0	0	0	NA	NA	130	0	0	-	0.499605	10.928	12.06	7.304	5.907	5.17	11.38	9.928	13.12	2.75714	10.061	7.883	4.459	6.358	1	10.709	13.97	7.7	6.615	12.86	10.134	12.33	7.57	8.022	11.41	6.044	11.74	3.807	10.817	9.422
5-182	4	children	M	Bucamaranga	DWS	SD	organ damage	4	-1	-	0	0	1	76	119	41	0	0	37.2	0.850049	10.437	11.66	7.833	10.324	6.248	11.51	8.098	13.16	4.71513	9.697	8.629	4.807	4.17	1	10.775	12.78	10.142	5.807	13.03	9.704	12.72	7.966	7.109	11.73	5.392	12.03	1	10.951	9.165
5-183	9	children	F	Bucamaranga	DWS	DWS	DF	6	NA	Primary	1	0	0	NA	NA	118	0	0	44.5	0.457112	10.576	10.811	8.219	7.129	6.392	11.32	8.937	13.52	1.76002	10.2	8.5	5.322	5.858	1	10.539	12.7	6.615	7.304	12.95	9.889	11.85	8.57	8.907	11.38	5.585	11.97	4.322	10.26	9.679
5-184	20	adult	F	Bucamaranga	D	D	DF	6	NA	Primary	1	1	0	NA	NA	122	0	0	45.3	0.438914	10.388	11.37	8.011	6.728	5.644	11.39	9.349	12.83	1.63676	10.087	8.401	3.807	5.858	2	10.719	13.22	5	5.524	12.84	9.735	12.18	8.066	7.833	11.49	5.644	12.44	1	10.182	9.443
5-185	6	children	F	Bucamaranga	DWS	DWS	DF	5	NA	Secondary	1	1	1	113	123	63	0	0	40	0.498442	10.811	12.01	8.755	10.587	6.858	12.24	9.439	11.84	2.85758	10.435	9.925	5.459	7.17	1	11.34	13.92	8.468	6.087	13.52	10.331	12.35	8.238	9.447	12.38	6.087	12.2	2	10.585	9.375
5-186	5	children	F	Bucamaranga	D	DWS	DHFI	6	NA	Secondary	0	1	0	NA	NA	121	0	0	38.3	0.434633	9.986	12.09	8	6.7	6.129	11.19	8.845	12.89	2.41291	9.954	7.539	4.322	5.907	1	10.255	12.86	6.392	6.087	11.87	9.508	12.34	7.794	8.322	11.11	5.644	12.02	4.7	11.07	8.267
5-187	17	children	M	Bucamaranga	DWS	DWS	DF	4	NA	Secondary	1	1	0	35	70	53	0	0	46.8	0.365083	10.801	12.44	9.248	8.845	7.57	11.79	8.762	12.34	3.31592	10.518	7.687	4.907	6.555	1	10.547	13.93	9.145	6.492	13.41	9.618	12.74	7.919	7	11.6	6.17	11.99	5.585	10.89	9.044
5-188	13	children	F	Bucamaranga	D	DWS	DHFII	4	NA	Secondary	0	0	0	16	46	65	1	0	44.4	0.459451	10.349	11.61	8.87	8.476	5.644	11.84	8.209	11.97	1.51078	10.311	9.439	5.807	6.459	1	10.961	13.18	5.907	7.109	12.87	10.445	12.17	7.919	8.748	11.79	6.358	11.92	3.322	10.6	9.566
5-189	12	children	F	Bucamaranga	DWS	DWS	DHFII	5	NA	Secondary	0	0	0	NA	NA	77	1	0	46.5	0.438914	10.299	11.51	8.109	5.954	5.17	11.28	8.629	12.9	1.61399	10.063	9.039	4.7	6.322	1	10.424	12.35	5.807	6.459	12.55	9.755	12.05	7.919	8.267	11.52	5.524	11.56	4.7	10.371	9.017
5-190	7	children	M	Bucamaranga	DWS	DWS	DF	4	NA	Primary	0	0	0	NA	NA	85	0	0	38.3	0.675531	10.976	11.4	8.418	9.114	6.672	12.17	8.366	12.94	3.52881	9.845	9.889	6.358	5	1	11.43	12.93	9.18	5.459	14.12	10.416	12.4	8.87	8.17	12.29	5.7	12.03	1	10.175	9.714
5-191	5	children	M	Bucamaranga	DWS	DWS	DF	6	NA	Secondary	0	0	0	52	86	80	0	1	37.7	0.534969	9.889	11.3	7.267	7.304	4.459	11.14	8.401	13.05	2.37603	9.69	7.524	2.585	4.322	2.585	10.061	12.2	5.17	5.585	12.12	9.447	12.29	8.622	7.15	10.856	5.322	11.41	1	10.819	8.607
5-192	3	children	M	Bucamaranga	DWS	DWS	DF	7	NA	Secondary	1	1	0	29	82	150	0	0	35.8	0.567416	11.1	11.07	8.098	8.781	7.044	12.01	9.64	13.49	2.69955	10.315	10.18	5.524	5.807	1	11.79	13.63	8.735	7.443	12.85	10.602	11.81	8.57	8.5	12.8	6.129	12.43	2	10.422	10.669
5-193	5	children	M	Bucamaranga	DWS	SD	DSS	5	-2	Secondary	0	0	0	13	30	33	0	1	41.4	0.904303	10.236	11.45	8.285	11.48	6.7	11.51	8.267	12.35	4.06393	9.87	9.267	5.459	5.087	2	11.2	12.48	10.577	6.672	13.03	9.91	12.6	7.82	8.011	11.75	5.322	11.46	1	10.285	9.43
5-194	37	adult	F	Bucamaranga	D	D	DF	6	NA	Secondary	0	0	0	NA	NA	236	0	0	-	0.361114	11.06	12.5	8.895	8.375	6.931	11.87	10.271	12.34	2.51709	10.453	8.011	5.585	7.555	1	11.29	13.98	8.276	6.644	13.25	10.109	12.37	8.109	9.145	11.92	6.907	11.64	4	10.622	9.64
5-195	8	children	F	Bucamaranga	DWS	DWS	DF	6	NA	Secondary	0	0	0	NA	NA	97	0	0	41.7	0.361166	10.581	11.95	8.129	6.044	4.7	11.6	9.57	12.51	1.73644	10.119	8.768	5.087	6.392	2	10.973	13.27	5.459	5.907	12.48	10.342	12.08	8.524	8.313	11.62	5.807	11.93	1	10.676	9.34
5-196	9	children	M	Bucamaranga	D	D	DF	7	NA	Secondary	1	1	0	NA	NA	105	0	0	-	0.361521	10.919	11.87	8.622	6.209	7.044	11.52	9.748	13.31	1.50364	10.214	9.129	5.644	7.267	1	10.87	13.78	6.044	7.741	12.65	10.16	11.98	8.577	8.5	11.47	6.524	12.44	3	10.711	9.781
5-197	32	adult	M	Bucamaranga	DWS	DWS	DF	6	NA	Secondary	1	0	0	NA	NA	135	1	0	-	0.361166	10.347	11.68	7.741	6	4.907	11.23	9.335	12.38	1.27328	10.217	6.392	4.17	5.858	1	10.377	13.29	4.7	6.044	12.64	9.459	12.05	7.409	7.781	10.801	5.807	11.37	4	9.928	8.484
5-198	8	children	F	Bucamaranga	DWS	DWS	DF	4	NA	-	1	1	1	109	105	95	0	1	34.5	0.199955	10.351	10.778	8.285	7.19	6.426	11.53	8.492	11.69	1.96927	10.373	9.397	5.087	6.248	1	11.21	13.08	6.833	6.285	12.33	10.116	11.88	8.562	8.687	11.91	4.907	11.98	3.585	10.2	9.443
5-199	13	children	M	Bucamaranga	DWS	DWS	DHFII	4	NA	-	1	0	0	25	39	88	1	0	43	0.189589	11.26	12.04	8.651	8.5	7.476	12.39	9.492	11.05	2.09565	10.781	8.459	5.524	7.714	1	11.17	13.98	7.672	6.931	13.8	9.721	12.4	8.833	7.845	11.78	6.728	12.51	3.585	10.103	9.934
5-200	12	children	F	Bucamaranga	DWS	DWS	DHFI	6	NA	-	1	1	0	67	116	61	1	0	36.4	0.91226	10.142	12.24	8.238	11.3	5.954	11.33	7.943	12.84	4.52467	9.794	8.17	5.585	5.755	1	10.711	12.59	11.55	6.129	12.15	9.459	12.28	8.087	8.57	11.44	4	10.964	4	11.12	9.044
5-201	10	children	F	Bucamaranga	D	D	DF	7	NA	Secondary	1	0	0	NA	NA	176	0	0	-	0.435592	11.22	12.05	8.637	7.34	7.322	11.91	10.017	13.08	1.43806	10.669	9.276	4.907	7.248	1	11.25	13.98	6.644	8.022	13.18	10.333	12.26	9.326	9.833	12.07	6.807	12.27	4.807	10.664	10.422
5-202	6	children	F	Bucamaranga	DWS	DWS	DHFI	7	NA	Secondary	0	1	0	46	73	82	1	0	-	0.153241	11.47	12.37	9.384	6.615	7.285	12.23	10.484	12.28	0.97597	10.815	9.992	6.322	7.989	1	11.63	14.63	6	7.845	13.05	10.977	12.4	7.943	10.02	12.77	7.375	12.94	3.807	10.635	10.342
5-203	50	adult	F	Bucamaranga	D	D	DF	5	NA	Secondary	0	1	0	NA	NA	121	0	0	-	0.205538	11.13	12.63	8.651	6.907	6.833	11.73	8.983	12.44	2.1041	10.224	7	4.585	6.7	2	10.15	13.38	6.644	6.7	13.52	9.379	13.23	7.426	8.5	11.05	5.907	11.41	5.087	10.605	8.96
5-204	6	children	M	Bucamaranga	DWS	DWS	DHFI	5	NA	Secondary	1	0	0	30	60	80	1	0	-	0.469007	10.899	10.719	8.607	8.864	7.322	11.72	9.531	12.38	1.12664	10.718	9.43	5.524	7.82	1	11.21	14.08	6.459	7.629	12.67	10.248	11.82	8.531	8.937	11.71	6.755	12.97	5.087	10.248	9.983
5-205	19	adult	F	Bucamaranga	D	D	DF	5	NA	Secondary	0	0	0	NA	NA	171	0	0	-	0.365083	10.626	12.77	9.124	8.954	7.248	11.67	8.814	12.35	2.96515	9.833	7.476	5	6.524	1	10.562	13.45	6.7	5.907	13.76	9.455	13.59	7.248	9.344	11.16	6.209	11.13	3	11.52	9.055
5-206	6	children	F	Bucamaranga	D	D	DF	5	NA	Secondary	0	0	0	NA	NA	109	0	0	-	0.412814	10.157	12.55	8.119	6.492	5.087	11.35	8.845	12.14	1.67694	9.547	7.781	4.17	6.17	1	10.172	13.35	5.17	6.285	12.47	9.409	12.32	7.57	8.451	10.938	5.7	11.79	3.807	10.75	9.439
5-207	23	adult	F	Bucamaranga	DWS	DWS	DF	4	NA	Secondary	0	1	0	NA	NA	67	0	0	-	0.86248	10.66	12.9	8.852	11.45	3.807	11.54	8.459	12.87	4.41958	10.241	7.7	3.322	5.322	1	10.418	13.02	9.798	3.807	13.09	9.98	12.77	6.977	8.57	11.55	4.585	11.12	4.17	11.13	9.022
5-208	8	children	M	Bucamaranga	DWS	DWS	DHFII	7	NA	Secondary	1	1	0	38	77	85	1	0	-	0.567039	11.44	11.84	8.384	9.209	4.459	12.26	9.414	12.33	2.86512	10.617	9.276	5.858	7.087	1	11.55	13.82	10.329	7.392	13.01	10.685	12.16	8.637	8.547	12.34	7.17	12.59	4.322	10.355	10.514
5-209	13	children	M	Bucamaranga	D	D	DF	5	NA	Primary	1	0	0	NA	NA	100	1	0	-	0.262486	10.822	11.49	8.401	7.375	6.555	11.83	9.531	11.89	1.68631	10.87	8.775	5.858	7.6	1	11.06	13.55	5.755	6.7	12.32	10.212	12.13	9.745	8.852	11.78	6.931	11.91	1	10.264	9.655
5-210	14	children	M	Bucamaranga	DWS	DWS	DHFI	7	NA	Secondary	1	1	0	45	65	75	0	0	-	0.450425	11.44	11.54	8.637	8.96	5.7	11.98	10.589	12.47	2.88253	10.753	9.109	5.907	7.17	1	11.47	14.17	9.224	7.392	13.27	10.711	12.17	7.858	9.071	12.23	7.066	12.36	2	10.414	9.798
5-211	10	children	M	Bucamaranga	DWS	DWS	DF	4	NA	Secondary	1	0	0	31	66	68	0	0	-	0.409174	10.863	11.77	9.077	7.907	7.658	11.95	8.864	12	1.97509	10.49	9.155	5.644	7.19	1	11.11	13.65	7.476	7.19	14.05	10.85	12.66	8.555	9.725	11.95	6.248	12.58	4.459	10.409	9.464
5-212	7	children	F	Bucamaranga	D	D	DF	7	NA	Secondary	1	1	0	38	55	146	0	0	-	0.397423	10.592	13.18	8	8.033	6.883	11.9	9.243	12.64	2.20322	9.741	8.285	3.807	6.615	1	10.85	13.25	6.248	6.492	12.66	10.566	12.54	8.443	9	11.77	6.209	12.01	3.807	11.26	9.028
5-213	6	children	F	Bucamaranga	D	D	DF	6	NA	Secondary	0	0	0	NA	NA	106	0	0	-	0.567039	10.938	12.13	8.087	8.672	5.755	12	9.669	12.67	2.22701	10.142	9.57	4.585	6.358	2.585	11.41	13.59	7.954	7.443	12.56	10.97	12.18	9.34	8.19	12.47	6.524	12.25	2	10.609	9.504
5-214	3	children	M	Bucamaranga	D	D	DHFII	7	NA	Secondary	0	0	0	51	114	81	1	0	-	0.114793	10.967	12.01	9.066	6.358	7.658	11.93	10.157	11.77	1.10172	10.649	9.15	4.585	7.755	1	11.51	14.05	5.755	7.248	12.82	10.342	12.36	8.238	9.752	12.21	6.931	12.48	4.585	10.426	9.662
5-215	14	children	F	Bucamaranga	DWS	DWS	DHFII	4	NA	Primary	1	1	0	NA	NA	97	1	1	-	0.593461	11.39	12.52	9.735	10.57	5.954	12.57	8.248	11.46	2.75156	10.555	8.833	5.954	6.585	1	10.904	12.99	8.443	5.644	14.93	10.723	13	8.34	8.807	12.14	5.858	11.24	4	10.18	9.066
5-216	32	adult	M	Bucamaranga	DWS	DWS	DHFII	3	NA	Secondary	0	0	0	91	144	6	1	1	-	0.769904	11.07	12.83	8.954	11.39	7.755	11.92	9.285	12.67	3.79606	10.274	8.721	6.644	8.34	1	11.44	13.2	13.24	8.845	13.15	10.15	13.59	8.18	10.285	12.88	6.858	12.16	4.585	9.775	10.905
5-217	3	children	M	Bucamaranga	D	D	DF	6	NA	Secondary	1	1	0	NA	NA	129	0	0	-	0.357161	9.992	12.64	8.119	4.17	6.044	11.58	9.392	12.33	1.39224	9.983	8.409	3.807	5.459	1	10.6	13.52	4	5.644	12.32	9.592	12.41	7.358	7.248	11.23	5	12.44	2.585	10.941	8.14
6-001	15	children	M	Bucamaranga	D	D	DF	3	NA	Primary	1	0	0	NA	NA	138	0	0	41.4	0.301529	11.47	12.22	8.994	9.295	6.728	12.34	9.05	11.09	3.71147	10.674	9.205	5.585	7.267	1	11.38	13.99	10.157	6.672	13.89	10.935	12.51	8.781	8.735	12.24	6.858	11.64	1	10.533	10.05
6-002	13	children	M	Bucamaranga	D	D	DF	5	NA	Primary	1	1	0	NA	NA	143	0	0	46	0.273126	10.733	12.48	9.039	9.257	6.248	12.13	8.687	10.195	2.51658	10.257	8.384	5.087	7.248	1	10.709	13.38	7.409	5.7	14.14	10.476	12.88	8.229	7.322	11.22	5.954	11.19	4	10.278	9.044
6-003	6	children	F	Bucamaranga	D	DWS	DHFI	5	NA	Secondary	1	1	0	493	309	73	1	0	41	0.457112	10.295	12.26	7.209	4.322	4.322	10.983	8.622	13.86	1.51712	9.459	8.755	4.17	5.954	1	10.358	12.6	4.7	6.248	11.96	9.543	12.05	7.375	8.384	11.4	5	11	3.322	10.907	9.426
6-004	14	children	M	Bucamaranga	DWS	DWS	DHFII	6	NA	Secondary	1	0	0	NA	NA	85	1	0	41.9	0.511495	10.226	12.58	8.547	7.129	6.358	11.46	8.577	13.04	2.73438	9.607	7.741	4	6.285	1	10.231	12.91	6.492	6.459	11.91	9.234	12.34	7.209	7.443	10.937	5.524	11.33	2.585	11	9.735
6-005	16	children	M	Bucamaranga	D	D	DF	5	NA	Secondary	1	0	0	NA	NA	143	0	0	44.5	0.202245	11.01	11.17	8.418	6.7	6	11.76	10.331	11.31	1.50108	10.783	8.384	4.807	7.285	1	11.15	14.62	6.248	6.492	13.05	10.255	12.1	7.794	8.375	11.32	6.781	12.7	4.17	10.182	9.119
6-006	11	children	M	Bucamaranga	D	DWS	DF	6	NA	Primary	1	1	0	NA	NA	122	0	0	39.5	0.39108	10.758	11.3	8.375	8.443	6.459	11.62	9.392	11.88	2.09496	10.219	8.592	5.392	6.459	1	11.27	13.49	7.358	6.426	12.79	10.329	12.1	7.966	8.435	11.92	5.644	12.14	4.17	10.142	9.758
6-007	14	children	M	Bucamaranga	DWS	DWS	DHFI	2	NA	Primary	NA	1	0	NA	NA	204	0	0	39.8	0.652913	11.63	12.16	9.492	11.24	7.322	12.43	9.669	11.37	3.11212	10.911	8.679	4.322	7.794	1	10.842	14.74	10.405	7.7	14.54	11.38	12.65	8.6	9.34	12.18	6.585	13.34	4	10.416	10.02
6-008	6	children	F	Bucamaranga	D	D	DF	5	NA	Secondary	1	0	0	NA	NA	94	0	0	34.9	0.806437	10.299	12.44	7.977	10.43	4.322	11.48	8.741	12.75	3.87694	9.762	8.96	4.459	5.392	1	10.814	13.04	8.109	5.17	12.6	9.637	12.46	6.977	8.033	11.74	4.585	10.646	1	10.849	9.276
6-009	11	children	F	Bucamaranga	D	D	DF	6	NA	Primary	0	0	0	NA	NA	121	0	0	42.1	0.361166	10.785	11.16	8.129	6.833	6.129	11.67	9.662	12.39	1.8286	10.177	9.539	5.087	6.492	1	11.24	13.58	5.954	6.954	12.85	10.157	11.73	7.7	8.895	12.01	5.644	12.08	1	9.904	9.69
6-010	7	children	F	Bucamaranga	D	D	DF	3	NA	Primary	0	1	0	NA	NA	158	0	0	34.6	0.335848	11.31	11.62	8.977	7.781	6.392	12.44	8.858	11.26	2.17375	10.553	10.036	5.248	6.7	1	11.49	13.76	7.248	7.19	13.34	10.613	12.02	9.508	8.858	12.69	5.807	12.2	1	9.755	10.424
6-011	15	children	M	Bucamaranga	DWS	DWS	DF	4	NA	Primary	0	0	0	NA	NA	119	1	0	43.8	0.404791	11.68	12.74	9.604	10.386	8.994	12.72	9.43	11.15	2.57487	11.44	8.948	6	8.129	1	10.973	14.69	8.87	7.066	14.81	10.79	12.86	8.34	9.468	11.81	6.883	13.15	3	10.373	9.827
6-012	5	children	M	Bucamaranga	D	D	DF	6	NA	Secondary	1	1	0	NA	NA	127	0	0	34.9	0.249081	10.838	11.06	7.476	5.7	6.883	11.74	9.704	12.03	0.554027	10.478	9.476	5.755	7.129	1	11.29	14.17	4.807	7.248	12.69	10.384	12	8.781	8.901	12.08	6.248	12.43	3.322	10.14	9.849
6-013	13	children	F	Bucamaranga	D	D	DF	7	NA	Secondary	0	0	0	NA	NA	163	1	0	42.1	0.640403	9.974	13.23	8.055	8.687	4.322	11.13	7.954	12.87	4.32718	8.814	8.16	4.322	5	1	9.898	12.45	8.468	5.17	12.33	10.355	12.51	6.7	7.285	10.974	5	10.347	1	11.11	9.18
6-014	6	children	F	Bucamaranga	DWS	DWS	DF	6	NA	Secondary	1	0	0	NA	NA	118	0	0	35.2	0.438914	10.301	12.1	7.539	5.858	2	11.13	8.607	12.83	2.11472	9.375	9.071	4.7	5.907	1	10.397	12.51	5.585	5.459	12.32	9.858	12.29	7.6	7.615	11.47	4.7	10.99	3	10.783	9.384
6-015	6	children	F	Bucamaranga	D	D	DF	5	NA	-	1	0	0	NA	NA	212	1	0	40	0.312225	11.14	11.85	9.52	7.672	4.907	12.3	8.516	10.768	1.51431	10.574	9.951	5.907	6.931	1	11.79	13.39	6.615	6.087	14.42	10.693	12.28	8.693	8.295	12.56	6.044	11.94	3.585	9.957	9.852
6-016	10	children	M	Bucamaranga	DWS	DWS	DF	5	NA	Primary	1	1	0	NA	NA	212	0	0	37.8	0.195234	10.79	11.04	8.858	7.17	6.615	12.1	9.488	10.954	1.15523	11.04	9.061	5	7.57	1	11.28	14.13	6.459	7.022	13.24	10.428	11.89	8.948	8.384	11.92	6.285	13.14	4.322	9.669	9.741
6-017	25	adult	F	Bucamaranga	DWS	DWS	DHFII	3	NA	ndet	0	0	0	NA	NA	158	1	0	41.6	0.332024	11.88	12.53	9.989	9.672	7.229	12.89	10.124	10.925	3.47907	11.94	7.109	4	7.755	1	10.455	15.71	8.96	7.34	14.45	11.2	12.87	8.066	9.562	11.9	7.17	12.72	1	10.725	9.937
6-018	6	children	M	Bucamaranga	D	DWS	DHFII	5	NA	Secondary	0	0	0	NA	NA	93	1	0	40	0.307837	10.445	11.75	7.895	8.098	5.755	11.92	8.651	11.68	2.27959	10.006	9.349	5	5.7	1	11.06	13.08	6.7	6.209	13.01	10.39	12.09	8.19	8.238	12.09	4.907	11.89	2	10.167	9.468
6-019	13	children	M	Bucamaranga	DWS	DWS	DF	7	NA	Secondary	1	1	0	NA	NA	94	0	0	43.8	0.230828	11.7	12.19	9.508	9.459	6.17	12.37	10.604	11.51	2.31098	10.923	8.741	5.087	7.615	1	11.57	15.01	7.858	7.022	14.2	10.934	12.75	8.426	8.577	12.19	7.459	12.35	2.585	10.331	10.066
6-020	13	children	F	Bucamaranga	DWS	DWS	DF	2	NA	Primary	1	1	0	NA	NA	161	1	0	37.4	0.736097	11.71	12.86	9.476	11.28	6.322	12.71	8.304	11.33	4.02697	11.39	6.954	4.807	6.322	1	10.416	13.77	10.241	5.954	15.12	10.257	13.72	7.087	8.229	11.78	4.322	12.79	5.807	10.791	9.791
6-023	11	children	M	Bucamaranga	D	D	DF	6	NA	Secondary	0	1	0	NA	NA	105	1	0	45.6	0.457112	10.695	12.03	7.781	5.392	4.322	11.29	9.48	13.69	1.18533	10.055	8.714	5.087	6.392	1	11.08	12.99	5.087	6.907	12.29	10.109	11.86	8.313	8.401	11.7	5.7	11.72	4.17	10.926	9.768
6-024	23	adult	F	Bucamaranga	DWS	DWS	DF	3	NA	Primary	1	1	0	NA	NA	148	0	0	42.3	0.652913	12.14	13.75	9.693	13.52	7.508	13.11	9.257	11.66	4.64426	10.861	7.615	5.087	6.044	1	10.934	14.13	12.3	6.931	15.55	10.687	14.08	8.248	8.858	11.8	6.209	13.11	3	10.62	10.058
6-025	6	children	M	Bucamaranga	DWS	DWS	DF	3	NA	equiv	1	0	0	NA	NA	68	0	0	40.2	0.6363	11.14	13.62	9.963	14.9	6.285	12.93	8.562	10.803	4.82891	10.976	7.615	5.644	6.833	1	11.23	14.37	13.63	6.285	14.63	10.219	13.32	6.907	8.82	11.96	5.755	12.2	4	10.693	10.428
6-026	14	children	M	Bucamaranga	DWS	DWS	DHFII	6	NA	Secondary	1	1	NA	NA	NA	94	1	0	50	0.361521	10.5	12.02	8.209	5.524	6.858	11.27	9.439	14.04	1.88035	10.177	8.238	5	6.492	1	10.572	13.8	5.954	6.459	12.1	9.798	12.1	8.524	8.384	11.25	6.248	12.29	3	10.913	9.451
6-027	17	children	F	Bucamaranga	D	D	DF	3	NA	Secondary	0	0	0	NA	NA	192	0	0	41.9	0.569173	12.19	13.19	10.755	11.21	7.87	13.39	9.852	11.35	2.82174	11.3	7.17	5.7	8.827	1	11.09	15.02	9.551	7.943	15.65	11.86	13.4	8.7	10.317	12.09	7.781	13.04	4.907	11.22	10.773
6-028	5	children	M	Bucamaranga	DWS	DWS	DF	6	NA	Primary	0	0	0	NA	NA	77	0	0	37.8	0.325233	11.8	12.34	9.313	9.558	7.931	12.88	9.405	10.093	3.69278	12.02	8.858	3.585	7.022	1	10.989	14.78	9.129	6.615	14.56	11.05	13.3	8.562	8.954	12.27	6.459	13.69	1	10.713	10.292
6-029	11	children	F	Bucamaranga	D	D	DF	7	NA	Secondary	0	0	0	NA	NA	184	0	0	-	0.594307	9.535	13.08	7.15	7.443	1	10.934	8.098	13.45	3.0617	8.607	7.539	4	4	2	9.892	11.94	6.248	5.459	11.87	9.299	12.58	7.322	7.267	10.771	4.322	9.916	2	11.04	8.547
6-030	32	adult	F	Bucamaranga	D	D	DF	5	NA	Secondary	0	0	0	NA	NA	237	0	0	-	0.630721	11.79	11.54	9.704	10.788	6.459	12.15	10.721	12.72	2.35106	10.667	8.775	4.907	8.629	3.322	11.62	14.44	11.35	8.17	13.56	10.704	12.3	8.721	9.669	11.75	7.883	11.98	5.7	10.29	10.498
6-031	23	adult	F	Bucamaranga	DWS	DWS	DF	5	NA	Secondary	0	0	0	34	44	96	0	0	40.6	0.874318	10.39	12.24	8.418	11.09	7.15	11.47	9.248	13.13	3.68769	9.986	8	3.807	6.459	1	10.451	13.44	9.817	7.109	12.57	9.877	12.61	8.585	8.119	11.41	5.459	11.58	4.585	10.791	8.977
6-032	15	children	F	Bucamaranga	D	D	DF	5	NA	Secondary	0	0	0	NA	NA	156	0	0	-	0.252239	11.84	13.04	9.205	8.119	5.459	13.07	8.622	10.017	2.07175	10.62	10.074	5.644	7.492	1	11.62	14.12	8.15	6.807	14.9	10.66	12.68	8.693	9.755	12.86	5.807	11.63	5.087	10.435	11
6-033	9	children	M	Bucamaranga	DWS	DWS	DF	5	NA	Primary	0	0	0	216.1	459.2	74	0	0	40.8	0.844747	10.185	11.22	8.033	9.886	6.585	11.38	8.366	12.32	2.93662	10.147	8.033	5.7	6.087	1	10.335	12.94	8.16	5.644	13.3	10.322	12.13	7.82	8.098	11.05	5.755	12.29	2	10.063	9.055
6-034	9	children	M	Bucamaranga	D	D	DF	4	NA	Secondary	0	0	0	NA	NA	176	1	0	-	0.26025	11.45	11.76	8.989	7.728	6.907	12.65	9.937	11.74	2.40146	11.09	9.741	5.248	8.16	1	11.52	14.69	7.966	7.524	14.1	11.17	12.19	8.794	9.7	12.38	6.585	12.68	1	10.162	10.388
6-035	19	adult	F	Bucamaranga	D	D	DF	5	NA	Secondary	0	0	0	NA	NA	194	0	0	-	0.850939	11.25	12.58	8.392	9.562	5.17	12.15	9.907	12.96	3.42346	10.564	7.919	4.585	7.267	1	11.34	13.85	10.589	7.34	13.33	10.32	12.37	8.622	9.484	12.09	6.781	11.45	4.807	10.951	10.103
7-001	19	adult	F	Bucamaranga	D	D	DF	6	NA	Secondary	1	1	0	NA	NA	130	1	0	-	0.543109	10.375	12.27	8.672	8.476	5.392	11.45	9.145	13.36	4.37573	9.718	7.833	3.322	5.858	1	10.443	12.53	8.883	5.858	11.97	10.006	12.56	7.807	7.755	11.43	5.585	10.776	1	11.25	9.224
